# Supplementary material for: An instructive role for Interleukin-7 receptor α in the development of human B-cell precursor leukemia
Source: Nat Commun. 2022 Feb 3;13:659. doi: 10.1038/s41467-022-28218-7 (PMC8814001; doi:10.1038/s41467-022-28218-7)
Supplement: Supplementary file 4 — Supplementary Data 1 [file 41467_2022_28218_MOESM4_ESM.xlsx]

## Sheet: supplementary data 1
Suplementary data1	Gene	Fc
	IGHG3	7.25678
	CD36	4.50252
	CRLF2	7.12215
	IGHG1	5.75011
	IL7R	6.12384
	SMIM3	7.25151
	CCL17	6.45076
	PTP4A3	2.99893
	JCHAIN	2.77199
	IGHE	3.35641
	MAL	3.77257
	GAS6	3.68151
	CISH	4.51257
	MSC	3.63377
	IGLV8-61	3.24488
	SELM	3.98393
	IGHG4	5.20829
	SMKR1	4.17929
	CH25H	4.40286
	IGLC7	3.74615
	LINC00996	2.46879
	IGHG2	6.38596
	IGHV3-64	3.95713
	IGLV4-69	1.95071
	TCL1B	2.65462
	IGHA1	4.43713
	MAP1A	4.06596
	RASD1	3.47087
	RGS16	3.51386
	SPAG4	2.36493
	IGLVI-70	3.35813
	IGLV4-60	2.90227
	IGLC6	2.34682
	SOCS2	4.49835
	IGKV3D-11	2.05412
	NPTX1	4.07045
	PRR5L	2.94229
	SLFN12L	2.36451
	IGLV7-43	4.02595
	CA6	3.4606
	GUCY1A3	2.88076
	IGHGP	4.47878
	BHLHA15	3.15561
	IFITM1	2.37562
	IGHV3-30	4.21209
	CHPF	3.68122
	MGAT3	4.05194
	IL2RA	3.57883
	IGLV6-57	3.51793
	AC005307.1	3.64059
	TMCC2	4.11499
	IGHA2	5.46548
	LGALS3BP	2.43215
	IL15	2.63508
	ELFN1	3.40009
	IGKV1D-8	3.48466
	ENPP2	2.6333
	C19orf54	1.76867
	IGLV10-54	2.65616
	IGLV3-19	2.45201
	MYDGF	2.22224
	SOWAHD	2.99639
	PPP2R3B	2.24302
	HRH1	3.85896
	HLX	3.24988
	PYCR1	2.57371
	PLXNB2	1.48147
	CDKN2B	2.91808
	NDFIP2	2.84939
	IGLV5-37	2.64608
	CCR2	2.75092
	NINJ1	3.00298
	IGLV1-47	2.33289
	LINC00998	0.765124
	TRIB1	2.20805
	PSAT1	2.59748
	THEMIS2	1.92215
	RAG2	3.2457
	PDIA4	1.37378
	TXNDC5	2.07856
	MAN1A1	2.15989
	SLC25A23	1.82666
	TRAT1	3.0877
	NT5DC2	3.07142
	IFNAR2	1.21384
	CCDC136	2.83312
	WFS1	2.80552
	RAPGEF3	3.43487
	RP11-524N5.1	1.71679
	FAM46C	1.71
	RAG1	3.40082
	IGLC3	2.26773
	DGCR6L	1.19156
	DANCR	1.17408
	LST1	1.20716
	NET1	1.24246
	PIM1	2.26824
	IGLJ2	1.25597
	HIST1H2BJ	3.3329
	PAQR4	2.48267
	SCN3A	2.00895
	SSR3	1.36932
	NYNRIN	2.77986
	PPCDC	1.08208
	GOT1	1.9058
	N4BP2	1.60232
	KIFC1	3.3421
	MDFIC	1.37588
	SDF2L1	1.58018
	PRDX4	1.70412
	PIM2	1.79267
	SLC7A5	1.64885
	IGHV1-2	2.20687
	ENAM	2.25859
	TP73	2.47488
	ERLEC1	1.02211
	CASP1	1.42386
	PHLDA3	2.49844
	BST2	1.21173
	TXNDC11	1.59298
	AC026202.3	2.89892
	IGHV6-1	3.09734
	SNTA1	1.97198
	IGHJ3P	1.20961
	NOD2	1.98233
	SELK	1.43719
	H1F0	2.72718
	C10orf128	1.83216
	POLR3D	0.958411
	HYOU1	1.36732
	BCL2L1	1.664
	IGLV1-36	2.79286
	HSPA1A	2.05942
	HSPA5	1.42626
	PREB	1.30717
	ITM2C	1.07915
	RP11-1070N10.3	2.69757
	PLSCR1	1.36595
	LARGE-AS1	2.55167
	AC005780.1	2.83267
	KLHL17	2.24578
	CMTM8	2.41009
	GMPPB	1.62029
	CD27	2.01702
	IGHV4-31	2.70891
	MRPL36	0.683729
	HRSP12	1.09772
	RABAC1	1.15149
	CD70	2.18305
	ZMYND11	1.06568
	KLHL9	1.58604
	SERPINF1	1.35883
	SOCS1	2.2879
	AMBRA1	1.70137
	MANF	1.63733
	CCND2	1.46079
	SLC29A2	2.20057
	AC007253.1	2.50736
	IGHV3-11	2.0642
	OXER1	1.92249
	DOK4	2.19754
	PEBP1	1.12845
	SDC1	3.05494
	XBP1	1.95356
	IGLL1	1.48305
	IGLV1-51	1.87349
	SUSD3	1.26127
	NOC4L	2.74725
	TOX	2.66445
	CHCHD10	1.39891
	IGHV3-73	1.90057
	SSH3	2.67057
	IGLV7-46	1.55758
	GZMB	1.63125
	SAV1	1.00464
	RP1-45N11.1	1.48892
	FAS	1.85389
	ARF4	0.692076
	DLEU7-AS1	2.81487
	MME	1.67367
	FKBP2	1.04571
	IFITM2	0.840136
	CDKN2A	1.38019
	DHRS9	1.35889
	PDCD1LG2	2.34674
	C10orf10	2.75586
	DNAJB9	1.85049
	CAV1	3.38191
	TSC22D1	1.18277
	KREMEN2	2.00535
	IFI44L	2.83934
	ANKRD36BP2	1.71017
	HERPUD1	1.33317
	TMEM81	2.32107
	RP11-588K22.2	2.41456
	CD59	1.78227
	TMEM187	2.10727
	VDR	1.44137
	AC233755.2	1.4746
	IGHV3-20	1.58981
	SOCS2-AS1	2.08527
	H2AFJ	1.39773
	P4HB	1.45934
	IGHJ4	1.44377
	GSTP1	1.15605
	CYCS	0.729809
	SEC61A1	1.27829
	AMBN	2.43484
	SPCS1	0.811174
	DUSP1	1.77528
	HSPA1B	1.26576
	TLR2	2.71247
	SPCS2	1.04068
	RPSAP36	1.55603
	ARID3B	0.765891
	IFI27L2	0.986173
	MZB1	1.47481
	SLC35C1	1.48551
	ISG15	0.881402
	EGR1	1.63753
	MLLT4	1.51785
	IGHV2-26	2.3106
	TIGD6	1.65355
	FAM120AOS	0.905851
	PPIB	1.16361
	AURKAIP1	0.800858
	GAS7	1.38263
	TMED2	1.1504
	CALR	1.24907
	RCBTB2	1.86516
	CAPN2	0.942728
	PRAMENP	2.1212
	TMEM217	2.40673
	CARNS1	1.69327
	HDAC7	1.145
	DYRK1B	1.65703
	SCAMP2	1.03048
	SCCPDH	1.37952
	STT3A	1.02506
	DNAJC3	1.36076
	MEGF6	1.65139
	IGHV1-3	2.31262
	IGLV5-48	2.1724
	ATXN7L2	2.27339
	MYO1B	1.4905
	PDXK	1.02452
	SLC35F2	0.969042
	NANS	0.888718
	AMN	1.93003
	CETN2	1.78893
	LRRC23	2.33274
	E4F1	1.43514
	KDELR2	1.13148
	MRPL40	0.964044
	C10orf54	1.28157
	SOCS3	3.16968
	SSR4	1.38247
	RP11-147L13.14	2.21072
	RWDD2A	1.16176
	CH17-262H11.1	1.70468
	SHROOM2P1	2.46657
	GAB1	1.2908
	TNFRSF17	1.14574
	MIR22HG	1.6412
	JAK2	1.3039
	SLC38A5	1.30753
	SLAIN1	1.4131
	HAPLN3	2.53697
	CDR2	1.32158
	GNAQ	2.28258
	NECAB3	2.45478
	CHST15	1.50926
	LL22NC03-88E1.18	1.80072
	KSR1	0.843125
	MRPL24	0.930884
	DNAJB5	2.47851
	IGF2	1.91521
