# Supplementary material for: An instructive role for Interleukin-7 receptor α in the development of human B-cell precursor leukemia
Source: Nat Commun. 2022 Feb 3;13:659. doi: 10.1038/s41467-022-28218-7 (PMC8814001; doi:10.1038/s41467-022-28218-7)
Supplement: Supplementary file 5 — Supplementary Data 2 [file 41467_2022_28218_MOESM5_ESM.xlsx]

## Sheet: Supplementary data 2
	Supplementary data 2
	IL6-JAK-STAT3 signaling	MTORC1_SIGNALING	HADDAD_B_LYMPHOCYTE_PROGENITOR	MYC_TARGETS_V1	APOPTOSIS_REVERSED_BY_IL6	APOPTOSIS	P53_PATHWAY	UNFOLDED_PROTEIN_RESPONSE
	CD36	PSAT1	IL7R	PRDX4	PTP4A3	CASP1	RGS16	PSAT1
	CRLF2	GOT1	TCL1B	CANX	GAS6	H1F0	PLXNB2	WFS1
	IL2RA	SDF2L1	SOCS2	STARD7	RGS16	BCL2L1	CDKN2B	SLC7A5
	PIM1	SLC7A5	RAG2	EPRS	PIM1	CCND2	NINJ1	HYOU1
	SOCS1	HSPA5	WFS1	VDAC3	PIM2	FAS	CASP1	HSPA5
	FAS	XBP1	RAG1	SNRPA	HSPA1A	CAV1	PHLDA3	PREB
	TLR2	FKBP2	SCN3A	COX5A	PLSCR1	DNAJC3	SOCS1	XBP1
	SOCS3	CALR	GADD45G	LDHA	SOCS1	IGF2R	CCND2	DNAJB9
	CXCL13	SERP1	CD27	PGK1	C10orf10	CD69	SDC1	HERPUD1
	TNFRSF1B	GAPDH	IGLL1	GOT2	DNAJB9	CDKN1A	FAS	SPCS1
	BAK1	HSP90B1	MME	PSMD14	SOCS3	BCL2L11	CDKN2A	CALR
	IL10RB	CXCR4	C10orf10	SRM	CHST15	GCH1	TSC22D1	DNAJC3
	CD38	RPN1	CAV1	PSMD8	MSMO1	FDXR	VDR	SERP1
	IL7	CDKN1A	MZB1	CNBP	CXCR4	BMF	H2AFJ	HSP90B1
	STAT1	GLRX	CHST15	CCT5	HSPA13	GADD45A	SEC61A1	PDIA6
	JUN	BHLHE40	IGF2R	HSPE1	MX1	BCL2L2	CDKN1A	SPCS3
	CSF1	CANX	CITED2	POLE3	KIAA0125	ISG20	CCND3	CEBPB
		EPRS	HIST1H4H	LSM2	BCL2L11	MGMT	SLC3A2	YIF1A
		PDK1	CD69	VDAC1	BHLHE40	CD38	FDXR	MTHFD2
		FDXR	CXCR4	PTGES3	GADD45A	TAP1	PERP	SSR1
		ENO1	GLRX		CEBPB	BCAP31	GADD45A	EIF2AK3
		MTHFD2	CACNB3		IRF4	DAP	BAK1	IFIT1
		SSR1	HIST1H3H		POU2AF1	MCL1	TRIAP1
		ALDOA	P4HA2		MT1X	CASP3	PPP1R15A
		PPP1R15A	REXO2		STAT1	IFITM3	TAP1
		LDHA	IRF4		MCL1	JUN	ZNF365
		PGK1	WSB2		OAS1	PSEN1	BAIAP2
		UNG	AEBP1		PRDM1	PPP2R5B	JUN
		BCAT1	ISG20		JUN		EPHA2
		PSMD14	UXS1		TMEM184B		HINT1
		PSMD13	POU2AF1				PMM1
		PRDX1	SMAD1				CD81
		YKT6	LMF1
		USO1	EIF2AK3
		TPI1	CTBP2
		HSPE1	PKD2
		WARS	VSIG10
		CACYBP	JUN
		FADS2	CSGALNACT1
		IDI1	TCF3
			VPREB1
			CD19
			ELK3
			LRIG1
			VDAC1
			ING1
			SEMA6A
