# Supplementary material for: An instructive role for Interleukin-7 receptor α in the development of human B-cell precursor leukemia
Source: Nat Commun. 2022 Feb 3;13:659. doi: 10.1038/s41467-022-28218-7 (PMC8814001; doi:10.1038/s41467-022-28218-7)
Supplement: Supplementary file 6 — Supplementary Data 3 [file 41467_2022_28218_MOESM6_ESM.xlsx]

## Sheet: Supplementary data 3
ID	adj.P.Val	P.Value	t	B	logFC	Gene.symbol	Gene.title
222154_s_at	2.23e-16	9.99e-21	11.7295	35.433	4.23237	SPATS2L	spermatogenesis associated serine rich 2 like
212592_at	4.11e-11	9.22e-15	9.04759	22.6991	3.08115	JCHAIN	joining chain of multimeric IgA and IgM
219777_at	0.000179	5.94e-07	5.32301	5.87468	2.53211	GIMAP6	GTPase, IMAP family member 6
210830_s_at	1.78e-06	2e-09	6.57643	11.1996	2.41742	PON2	paraoxonase 2
221933_at	0.000413	1.98e-06	5.03972	4.75246	2.26175	NLGN4X	neuroligin 4, X-linked
218417_s_at	1.15e-11	1.55e-15	9.39524	24.3599	2.2174	SLC48A1	solute carrier family 48 member 1
213589_s_at	6.75e-09	2.81e-12	7.91907	17.3502	2.19167	B3GNTL1	UDP-GlcNAc:betaGal beta-1,3-N-acetylglucosaminyltransferase-like 1
201876_at	1.21e-06	1.2e-09	6.68397	11.6787	2.1675	PON2	paraoxonase 2
201301_s_at	3.63e-08	2.28e-11	7.49854	15.3896	2.10321	ANXA4	annexin A4
204430_s_at	2.83e-07	2.41e-10	7.01691	13.1792	2.0441	SLC2A5	solute carrier family 2 member 5
201325_s_at	8e-05	1.94e-07	5.57949	6.91962	2.04139	EMP1	epithelial membrane protein 1
206873_at	4.11e-11	7.46e-15	9.08889	22.8962	1.96812	CA6	carbonic anhydrase 6
200951_s_at	7.3e-05	1.7e-07	5.60887	7.04094	1.93816	CCND2	cyclin D2
214022_s_at	3.3e-10	8.89e-14	8.60321	20.5822	1.91424	IFITM1	interferon induced transmembrane protein 1
201811_x_at	0.000505	2.61e-06	4.9745	4.49915	1.91398	SH3BP5	SH3 domain binding protein 5
200953_s_at	4.49e-06	5.44e-09	6.36382	10.2614	1.91294	CCND2	cyclin D2
203757_s_at	0.000166	5.35e-07	5.34725	5.97233	1.90686	CEACAM6	carcinoembryonic antigen related cell adhesion molecule 6
206341_at	0.00112	7.37e-06	4.72145	3.53536	1.88255	IL2RA	interleukin 2 receptor subunit alpha
215028_at	0.00148	1.11e-05	4.61885	3.15359	1.86231	SEMA6A	semaphorin 6A
201656_at	0.00085	5.11e-06	4.81125	3.87384	1.84343	ITGA6	integrin subunit alpha 6
201601_x_at	1.86e-09	6.69e-13	8.20469	18.6943	1.83505	IFITM2///IFITM1	interferon induced transmembrane protein 2///interferon induced transmembrane protein 1
202820_at	0.00163	1.36e-05	4.56831	2.96751	1.82548	AHR	aryl hydrocarbon receptor
200878_at	0.000802	4.75e-06	4.82932	3.94243	1.81849	EPAS1	endothelial PAS domain protein 1
201438_at	0.000305	1.37e-06	5.12807	5.09868	1.81505	COL6A3	collagen type VI alpha 3 chain
203435_s_at	0.0197	0.000516	3.58488	-0.36518	1.77187	MME	membrane metallo-endopeptidase
208303_s_at	0.000183	6.23e-07	5.31228	5.83156	1.77127	CRLF2	cytokine receptor-like factor 2
201904_s_at	8e-05	1.93e-07	5.58059	6.92413	1.7389	CTDSPL	CTD small phosphatase like
216050_at	0.00309	3.19e-05	4.35025	2.18016	1.71384
202023_at	0.00169	1.43e-05	4.55578	2.92159	1.70817	EFNA1	ephrin A1
212298_at	0.00851	0.000148	3.94043	0.77283	1.70739	NRP1	neuropilin 1
209286_at	0.000183	6.24e-07	5.31191	5.83009	1.69417	CDC42EP3	CDC42 effector protein 3
216813_at	0.000909	5.6e-06	4.78911	3.79001	1.67561
213385_at	6.75e-09	3.03e-12	7.90446	17.2817	1.66736	CHN2	chimerin 2
211419_s_at	4.55e-06	5.72e-09	6.35309	10.2144	1.66542	CHN2	chimerin 2
218086_at	0.00275	2.68e-05	4.39546	2.34128	1.64515	NPDC1	neural proliferation, differentiation and control 1
218899_s_at	0.000386	1.84e-06	5.05806	4.82404	1.6317	BAALC	brain and acute leukemia, cytoplasmic
203987_at	1.72e-07	1.31e-10	7.14214	13.7498	1.62355	FZD6	frizzled class receptor 6
203069_at	1.91e-05	3.04e-08	5.99155	8.64996	1.59988	SV2A	synaptic vesicle glycoprotein 2A
201028_s_at	3.63e-08	2.18e-11	7.50802	15.4335	1.58732	CD99	CD99 molecule
211148_s_at	0.00105	6.81e-06	4.74068	3.60749	1.58333	ANGPT2	angiopoietin 2
222001_x_at	9.2e-05	2.56e-07	5.51634	6.65991	1.58005	LINC00623///LINC00869	long intergenic non-protein coding RNA 623///long intergenic non-protein coding RNA 869
208033_s_at	7.11e-05	1.63e-07	5.61914	7.08346	1.57621	ZFHX3	zinc finger homeobox 3
208146_s_at	0.00478	6.15e-05	4.17785	1.57626	1.55111	CPVL	carboxypeptidase, vitellogenic like
201906_s_at	0.000117	3.46e-07	5.44764	6.37915	1.5377	CTDSPL	CTD small phosphatase like
209365_s_at	1.3e-05	1.94e-08	6.08939	9.06937	1.52315	ECM1	extracellular matrix protein 1
209813_x_at	0.00475	6.1e-05	4.18006	1.58388	1.52097	TARP///TRGV9///TRGC2	TCR gamma alternate reading frame protein///T cell receptor gamma variable 9///T cell receptor gamma constant 2
203756_at	0.00016	5e-07	5.3632	6.0367	1.48712	ARHGEF17	Rho guanine nucleotide exchange factor 17
215177_s_at	0.0038	4.47e-05	4.26215	1.86946	1.47673	ITGA6	integrin subunit alpha 6
201302_at	2.56e-08	1.27e-11	7.61752	15.9418	1.46943	ANXA4	annexin A4
202671_s_at	0.00994	0.000185	3.8784	0.56852	1.46176	PDXK	pyridoxal (pyridoxine, vitamin B6) kinase
217109_at	0.000386	1.82e-06	5.05996	4.83147	1.45724	MUC4	mucin 4, cell surface associated
206762_at	0.0192	0.000499	3.59445	-0.33562	1.4555	KCNA5	potassium voltage-gated channel subfamily A member 5
222145_at	0.0291	0.000933	3.40793	-0.90073	1.44863
218862_at	4.8e-05	1.03e-07	5.72113	7.50756	1.44781	ASB13	ankyrin repeat and SOCS box containing 13
211675_s_at	0.000345	1.57e-06	5.09511	4.96911	1.43862	MDFIC	MyoD family inhibitor domain containing
214873_at	0.00338	3.75e-05	4.30834	2.03182	1.4315	LRP5L	LDL receptor related protein 5 like
201029_s_at	1.86e-09	5.84e-13	8.23162	18.8214	1.43139	CD99	CD99 molecule
216985_s_at	0.000557	2.93e-06	4.94671	4.3918	1.42901	STX3	syntaxin 3
203725_at	2.83e-07	2.41e-10	7.01736	13.1813	1.42894	GADD45A	growth arrest and DNA damage inducible alpha
218013_x_at	4.84e-13	4.34e-17	10.0917	27.6881	1.42175	DCTN4	dynactin subunit 4
204895_x_at	0.0012	8.1e-06	4.69796	3.44747	1.41485	MUC4	mucin 4, cell surface associated
218589_at	0.000619	3.33e-06	4.91532	4.27098	1.41253	LPAR6	lysophosphatidic acid receptor 6
219909_at	0.00158	1.23e-05	4.59312	3.05868	1.40436	MMP28	matrix metallopeptidase 28
215617_at	3.3e-05	6.27e-08	5.83211	7.97335	1.39906	SPATS2L	spermatogenesis associated serine rich 2 like
213116_at	0.00264	2.56e-05	4.40726	2.38354	1.39318	NEK3	NIMA related kinase 3
211160_x_at	0.0159	0.000386	3.66978	-0.10084	1.38353	ACTN1	actinin alpha 1
201324_at	0.0131	0.000285	3.75678	0.17496	1.37109	EMP1	epithelial membrane protein 1
217276_x_at	0.00994	0.000187	3.87456	0.55596	1.35251	SERHL2	serine hydrolase-like 2
200665_s_at	0.00309	3.14e-05	4.35439	2.19489	1.34655	SPARC	secreted protein acidic and cysteine rich
205544_s_at	0.00162	1.33e-05	4.57335	2.986	1.34547	CR2	complement component 3d receptor 2
213075_at	0.000257	1.11e-06	5.17697	5.29178	1.33854	OLFML2A	olfactomedin like 2A
201810_s_at	0.0105	0.000202	3.8541	0.48915	1.33728	SH3BP5	SH3 domain binding protein 5
204030_s_at	0.0096	0.000176	3.89247	0.61467	1.33583	IQCJ-SCHIP1///SCHIP1	IQCJ-SCHIP1 readthrough///schwannomin interacting protein 1
209392_at	0.022	0.000605	3.53798	-0.50918	1.33143	ENPP2	ectonucleotide pyrophosphatase/phosphodiesterase 2
219243_at	0.00706	0.000109	4.02323	1.04919	1.32275	GIMAP4	GTPase, IMAP family member 4
203726_s_at	0.0064	9.31e-05	4.06689	1.19661	1.32237	LAMA3	laminin subunit alpha 3
208285_at	0.000249	1.03e-06	5.19406	5.35955	1.31895	OR7A5	olfactory receptor family 7 subfamily A member 5
215388_s_at	0.0079	0.000129	3.97711	0.89476	1.29717	CFHR1///CFH	complement factor H related 1///complement factor H
206060_s_at	0.0016	1.3e-05	4.58022	3.01124	1.29597	PTPN22	protein tyrosine phosphatase, non-receptor type 22
212070_at	0.00207	1.83e-05	4.49283	2.69208	1.29434	ADGRG1	adhesion G protein-coupled receptor G1
209732_at	0.000228	8.13e-07	5.25029	5.5833	1.28919	CLEC2B	C-type lectin domain family 2 member B
209485_s_at	0.0117	0.000244	3.80047	0.31527	1.28385	OSBPL1A	oxysterol binding protein like 1A
218035_s_at	0.00127	8.7e-06	4.68023	3.38135	1.28135	RBM47	RNA binding motif protein 47
210051_at	8.17e-05	2.02e-07	5.57058	6.88289	1.27959	RAPGEF3	Rap guanine nucleotide exchange factor 3
201809_s_at	1.12e-06	1.06e-09	6.71014	11.7957	1.27915	ENG	endoglin
206637_at	0.0233	0.000659	3.51263	-0.5864	1.27663	P2RY14	purinergic receptor P2Y14
201110_s_at	0.0351	0.00128	3.31079	-1.18562	1.27212	THBS1	thrombospondin 1
209795_at	0.00318	3.32e-05	4.34045	2.14539	1.26323	CD69	CD69 molecule
203939_at	0.0108	0.000212	3.83975	0.44244	1.26209	NT5E	5'-nucleotidase ecto
208978_at	0.00305	3.08e-05	4.35931	2.21238	1.24261	CRIP2	cysteine rich protein 2
214181_x_at	0.0153	0.00036	3.68985	-0.03765	1.23022	LST1	leukocyte specific transcript 1
213189_at	0.0127	0.000273	3.76884	0.21357	1.22219	MINA	MYC induced nuclear antigen
212235_at	0.0117	0.000241	3.80436	0.32781	1.21623	PLXND1	plexin D1
212183_at	0.00148	1.13e-05	4.61582	3.14238	1.214	NUDT4P1///NUDT4	nudix hydrolase 4 pseudogene 1///nudix hydrolase 4
202628_s_at	0.0217	0.00059	3.54528	-0.48687	1.20711	SERPINE1	serpin family E member 1
212242_at	5.86e-07	5.26e-10	6.85578	12.4499	1.20267	TUBA4A	tubulin alpha 4a
215144_at	0.0123	0.000263	3.77974	0.24852	1.2008
209288_s_at	0.00369	4.29e-05	4.27315	1.90802	1.20058	CDC42EP3	CDC42 effector protein 3
222062_at	0.0251	0.000753	3.47256	-0.7076	1.19989	IL27RA	interleukin 27 receptor subunit alpha
210356_x_at	0.00177	1.52e-05	4.54104	2.86765	1.19543	MS4A1	membrane spanning 4-domains A1
202269_x_at	0.0123	0.00026	3.78231	0.25678	1.19034	GBP1	guanylate binding protein 1
200952_s_at	0.0073	0.000115	4.00867	1.00031	1.18973	CCND2	cyclin D2
216155_at	0.0109	0.000215	3.83628	0.43117	1.18888
213394_at	0.0377	0.00144	3.27439	-1.29068	1.17769	MAPKBP1	mitogen-activated protein kinase binding protein 1
202947_s_at	1.49e-06	1.61e-09	6.62206	11.4025	1.17312	GYPC	glycophorin C (Gerbich blood group)
202177_at	0.00135	9.64e-06	4.65463	3.28611	1.17283	GAS6	growth arrest specific 6
205467_at	1.25e-06	1.29e-09	6.66826	11.6086	1.17055	CASP10	caspase 10
217110_s_at	0.0315	0.00107	3.3675	-1.02009	1.16857	MUC4	mucin 4, cell surface associated
217418_x_at	0.00509	7e-05	4.14341	1.45763	1.16855	MS4A1	membrane spanning 4-domains A1
204429_s_at	3.3e-05	6.32e-08	5.83059	7.96695	1.16624	SLC2A5	solute carrier family 2 member 5
210571_s_at	0.00337	3.66e-05	4.3145	2.05355	1.16147	CMAHP	cytidine monophospho-N-acetylneuraminic acid hydroxylase, pseudogene
221861_at	0.000236	8.94e-07	5.22795	5.49424	1.16003	ARRB1	arrestin beta 1
207766_at	0.003	3.01e-05	4.36518	2.23324	1.15833	CDKL1	cyclin dependent kinase like 1
203005_at	0.00309	3.2e-05	4.34953	2.17761	1.14902	LTBR	lymphotoxin beta receptor
211269_s_at	0.0147	0.000339	3.70698	0.01649	1.14827	IL2RA	interleukin 2 receptor subunit alpha
206295_at	0.0376	0.00143	3.27714	-1.28275	1.14039	IL18	interleukin 18
211144_x_at	0.00202	1.76e-05	4.50292	2.72872	1.1338	TARP///TRGV9///TRGC2	TCR gamma alternate reading frame protein///T cell receptor gamma variable 9///T cell receptor gamma constant 2
209543_s_at	0.0073	0.000115	4.00928	1.00235	1.13255	CD34	CD34 molecule
220169_at	0.0181	0.00046	3.61866	-0.26056	1.13044	TMEM156	transmembrane protein 156
203373_at	0.00985	0.000182	3.88253	0.58206	1.12885	SOCS2	suppressor of cytokine signaling 2
218608_at	0.0377	0.00143	3.2756	-1.2872	1.12153	ATP13A2	ATPase 13A2
212364_at	0.00985	0.000182	3.88257	0.58219	1.12066	MYO1B	myosin IB
203372_s_at	0.0162	0.000394	3.66326	-0.12128	1.1177	SOCS2	suppressor of cytokine signaling 2
217757_at	0.0184	0.000472	3.61114	-0.28393	1.11714	A2M	alpha-2-macroglobulin
201315_x_at	4.23e-08	2.85e-11	7.45382	15.1827	1.10834	IFITM2	interferon induced transmembrane protein 2
205593_s_at	0.0426	0.00169	3.22344	-1.43613	1.1012	PDE9A	phosphodiesterase 9A
202910_s_at	9.57e-06	1.33e-08	6.17148	9.42354	1.0967	ADGRE5	adhesion G protein-coupled receptor E5
211657_at	0.00457	5.82e-05	4.19263	1.62738	1.09192	CEACAM6	carcinoembryonic antigen related cell adhesion molecule 6
211323_s_at	0.0416	0.00164	3.23374	-1.40689	1.09108	ITPR1	inositol 1,4,5-trisphosphate receptor type 1
204684_at	0.017	0.000425	3.64148	-0.18949	1.07612	NPTX1	neuronal pentraxin 1
219141_s_at	0.000175	5.73e-07	5.33158	5.90916	1.07538	AMBRA1	autophagy and beclin 1 regulator 1
205572_at	0.0497	0.00216	3.14543	-1.6553	1.07127	ANGPT2	angiopoietin 2
217967_s_at	4.62e-05	9.74e-08	5.73435	7.5628	1.071	FAM129A	family with sequence similarity 129 member A
216565_x_at	1.44e-07	1.03e-10	7.19183	13.977	1.0674
215633_x_at	0.0236	0.00067	3.50742	-0.60223	1.06555	LST1	leukocyte specific transcript 1
218416_s_at	0.00867	0.000153	3.93171	0.74397	1.05602	SLC48A1	solute carrier family 48 member 1
211986_at	0.0199	0.000524	3.58023	-0.37954	1.04766	AHNAK	AHNAK nucleoprotein
206150_at	0.0351	0.00128	3.30998	-1.18797	1.04737	CD27	CD27 molecule
219812_at	0.0241	0.000705	3.49254	-0.64731	1.0472	PVRIG	poliovirus receptor related immunoglobulin domain containing
221565_s_at	0.0136	0.000302	3.7397	0.12043	1.0464	CALHM2	calcium homeostasis modulator 2
203234_at	0.0291	0.000929	3.40928	-0.89674	1.04081	UPP1	uridine phosphorylase 1
211367_s_at	0.0149	0.000348	3.69968	-0.00661	1.03558	CASP1	caspase 1
202270_at	0.0157	0.000377	3.67599	-0.0813	1.03431	GBP1	guanylate binding protein 1
209691_s_at	0.0304	0.000995	3.38839	-0.95855	1.03364	DOK4	docking protein 4
205689_at	0.0218	0.000595	3.54301	-0.49381	1.03219	PCNX2	pecanex homolog 2 (Drosophila)
205551_at	0.00452	5.61e-05	4.20239	1.66119	1.03069	SV2B	synaptic vesicle glycoprotein 2B
219457_s_at	0.0287	0.000906	3.41685	-0.87424	1.02804	RIN3	Ras and Rab interactor 3
216799_at	0.0471	0.00199	3.1722	-1.58058	1.02683
209287_s_at	0.000638	3.61e-06	4.89614	4.19739	1.02259	CDC42EP3	CDC42 effector protein 3
204646_at	0.00342	3.87e-05	4.29999	2.00237	1.02034	DPYD	dihydropyrimidine dehydrogenase
205401_at	0.000246	1e-06	5.20107	5.38737	1.01808	AGPS	alkylglycerone phosphate synthase
52731_at	4.33e-05	8.74e-08	5.75836	7.66331	1.01797	AMBRA1	autophagy and beclin 1 regulator 1
211582_x_at	0.0231	0.000647	3.51795	-0.57024	1.00937	LST1	leukocyte specific transcript 1
209314_s_at	0.0164	0.000401	3.65848	-0.1363	1.00849	HBS1L	HBS1 like translational GTPase
203063_at	0.000892	5.4e-06	4.79767	3.8224	1.0048	PPM1F	protein phosphatase, Mg2+/Mn2+ dependent 1F
217966_s_at	0.0299	0.000967	3.39703	-0.93301	1.00296	FAM129A	family with sequence similarity 129 member A
202052_s_at	0.033	0.00116	3.34106	-1.09755	0.999003	RAI14	retinoic acid induced 14
219144_at	0.0434	0.00175	3.21356	-1.46413	0.996323	DUSP26	dual specificity phosphatase 26 (putative)
219871_at	0.0127	0.000274	3.76715	0.20814	0.994611	KLF3-AS1	KLF3 antisense RNA 1
200670_at	0.000238	9.3e-07	5.21888	5.45814	0.980708	XBP1	X-box binding protein 1
200985_s_at	0.0377	0.00144	3.27487	-1.28929	0.978699	CD59	CD59 molecule
205983_at	0.0499	0.00218	3.14254	-1.66332	0.976796	DPEP1	dipeptidase 1 (renal)
208636_at	0.0187	0.000482	3.60498	-0.30304	0.974493	ACTN1	actinin alpha 1
212975_at	0.000633	3.54e-06	4.90065	4.2147	0.971411	DENND3	DENN domain containing 3
215247_at	0.0304	0.001	3.38693	-0.96287	0.96918	LOC100288570	glycosylphosphatidylinositol anchor attachment protein 1 homolog (yeast) pseudogene
219073_s_at	0.0122	0.000258	3.78436	0.26338	0.96702	OSBPL10	oxysterol binding protein like 10
203508_at	4.45e-05	9.18e-08	5.74757	7.61815	0.962664	TNFRSF1B	TNF receptor superfamily member 1B
212952_at	0.00898	0.000162	3.91554	0.69059	0.959946
218628_at	0.0256	0.000776	3.46378	-0.73399	0.959248	CCDC53	coiled-coil domain containing 53
203186_s_at	0.035	0.00127	3.31246	-1.18076	0.95837	S100A4	S100 calcium binding protein A4
202085_at	0.00325	3.43e-05	4.33196	2.11531	0.95817	TJP2	tight junction protein 2
219313_at	0.0364	0.00136	3.29272	-1.23787	0.956903	GRAMD1C	GRAM domain containing 1C
214500_at	0.00339	3.78e-05	4.30598	2.02348	0.956138	H2AFY	H2A histone family member Y
205503_at	0.0108	0.000213	3.83881	0.43939	0.955092	PTPN14	protein tyrosine phosphatase, non-receptor type 14
218792_s_at	0.0304	0.001	3.38663	-0.96376	0.950555	BSPRY	B-box and SPRY domain containing
213188_s_at	0.015	0.00035	3.69805	-0.01175	0.946387	MINA	MYC induced nuclear antigen
213437_at	0.04	0.00156	3.2497	-1.3614	0.946186	RUFY3	RUN and FYVE domain containing 3
213373_s_at	3.05e-08	1.64e-11	7.56482	15.6969	0.936572	CASP8	caspase 8
221223_x_at	2.09e-05	3.75e-08	5.94589	8.45532	0.934976	CISH	cytokine inducible SH2 containing protein
202932_at	0.0392	0.00152	3.25821	-1.33706	0.934953	YES1	YES proto-oncogene 1, Src family tyrosine kinase
206298_at	0.024	0.000694	3.49721	-0.63316	0.927406	ARHGAP22	Rho GTPase activating protein 22
219938_s_at	0.000249	1.05e-06	5.1903	5.34461	0.927329	PSTPIP2	proline-serine-threonine phosphatase interacting protein 2
204143_s_at	0.0289	0.000919	3.41274	-0.88645	0.925478	ENOSF1	enolase superfamily member 1
202748_at	0.000465	2.34e-06	5.00071	4.60068	0.924659	GBP2	guanylate binding protein 2
203741_s_at	0.0478	0.00204	3.16465	-1.60169	0.92282	ADCY7	adenylate cyclase 7
215806_x_at	0.00326	3.47e-05	4.32871	2.10381	0.921359	TARP///TRGV9///TRGC2	TCR gamma alternate reading frame protein///T cell receptor gamma variable 9///T cell receptor gamma constant 2
219506_at	0.00196	1.7e-05	4.51237	2.7631	0.915869	C1orf54	chromosome 1 open reading frame 54
209234_at	0.0232	0.000652	3.51567	-0.57717	0.908874	KIF1B	kinesin family member 1B
208407_s_at	0.00011	3.16e-07	5.46842	6.46387	0.906141	TMX2-CTNND1///CTNND1	TMX2-CTNND1 readthrough (NMD candidate)///catenin delta 1
209576_at	0.00646	9.54e-05	4.06029	1.17426	0.892286	GNAI1	G protein subunit alpha i1
208393_s_at	0.0291	0.000928	3.40971	-0.89546	0.889701	RAD50	RAD50 double strand break repair protein
209627_s_at	0.00935	0.00017	3.90171	0.64504	0.888364	OSBPL3	oxysterol binding protein like 3
204310_s_at	0.0212	0.00057	3.55549	-0.4556	0.887532	NPR2	natriuretic peptide receptor 2
209829_at	0.00208	1.86e-05	4.48903	2.67831	0.88508	FAM65B	family with sequence similarity 65 member B
209949_at	0.00698	0.000107	4.02944	1.07011	0.882989	NCF2	neutrophil cytosolic factor 2
212203_x_at	9.06e-06	1.22e-08	6.19043	9.50559	0.880157	IFITM3	interferon induced transmembrane protein 3
219209_at	0.0332	0.00118	3.33692	-1.10962	0.878346	IFIH1	interferon induced with helicase C domain 1
203859_s_at	0.000716	4.14e-06	4.86255	4.06895	0.87713	PALM	paralemmin
208637_x_at	0.00744	0.000119	3.99957	0.96979	0.874552	ACTN1	actinin alpha 1
219315_s_at	0.000243	9.6e-07	5.21133	5.42814	0.869987	TMEM204	transmembrane protein 204
212111_at	0.00233	2.15e-05	4.45204	2.54452	0.869089	STX12	syntaxin 12
203710_at	0.025	0.000745	3.47587	-0.69763	0.867003	ITPR1	inositol 1,4,5-trisphosphate receptor type 1
219049_at	0.0285	0.000898	3.41971	-0.86573	0.865441	CSGALNACT1	chondroitin sulfate N-acetylgalactosaminyltransferase 1
218659_at	0.00452	5.64e-05	4.20095	1.65619	0.862295	ASXL2	additional sex combs like 2, transcriptional regulator
202741_at	0.0127	0.000275	3.7671	0.20799	0.861796	PRKACB	protein kinase cAMP-activated catalytic subunit beta
203158_s_at	0.0115	0.000235	3.81142	0.35063	0.860441	GLS	glutaminase
200965_s_at	0.00125	8.52e-06	4.6854	3.40062	0.858204	ABLIM1	actin binding LIM protein 1
205246_at	0.0056	7.86e-05	4.11243	1.35155	0.857032	PEX13	peroxisomal biogenesis factor 13
206220_s_at	0.0494	0.00214	3.1497	-1.64341	0.85024	RASA3	RAS p21 protein activator 3
200696_s_at	0.00277	2.75e-05	4.3889	2.31784	0.849831	GSN	gelsolin
201010_s_at	0.000968	6.13e-06	4.76691	3.70621	0.847992	TXNIP	thioredoxin interacting protein
213123_at	0.00955	0.000174	3.89473	0.62208	0.840472	MFAP3	microfibrillar associated protein 3
212509_s_at	0.00453	5.73e-05	4.19694	1.6423	0.840318	MXRA7	matrix remodeling associated 7
201058_s_at	0.0233	0.000659	3.5125	-0.58679	0.828224	MYL9	myosin light chain 9
219238_at	0.0173	0.000436	3.63416	-0.21233	0.814308	PIGV	phosphatidylinositol glycan anchor biosynthesis class V
220024_s_at	0.0268	0.000825	3.44532	-0.78934	0.813242	PRX	periaxin
218019_s_at	0.0296	0.000956	3.40064	-0.92234	0.811997	PDXK	pyridoxal (pyridoxine, vitamin B6) kinase
219460_s_at	0.0345	0.00125	3.31889	-1.16211	0.811244	TMEM127	transmembrane protein 127
221867_at	0.00326	3.46e-05	4.32965	2.10712	0.811168	N4BP1	NEDD4 binding protein 1
212486_s_at	0.0287	0.00091	3.41564	-0.87783	0.809638	FYN	FYN proto-oncogene, Src family tyrosine kinase
212552_at	1.91e-05	3.09e-08	5.98809	8.63521	0.809306	HPCAL1	hippocalcin like 1
212764_at	0.00972	0.000178	3.88832	0.60106	0.806946	ZEB1	zinc finger E-box binding homeobox 1
216033_s_at	0.00202	1.77e-05	4.50218	2.72604	0.806119	FYN	FYN proto-oncogene, Src family tyrosine kinase
37384_at	0.000477	2.42e-06	4.99241	4.56851	0.803154	PPM1F	protein phosphatase, Mg2+/Mn2+ dependent 1F
216920_s_at	0.00825	0.000141	3.9542	0.81849	0.802338	TARP///TRGV9///TRGC2	TCR gamma alternate reading frame protein///T cell receptor gamma variable 9///T cell receptor gamma constant 2
207375_s_at	0.016	0.00039	3.66633	-0.11165	0.802252	IL15RA	interleukin 15 receptor subunit alpha
207761_s_at	0.00624	9.02e-05	4.07539	1.22542	0.802143	METTL7A	methyltransferase like 7A
201690_s_at	0.0446	0.00183	3.19901	-1.50524	0.800386	TPD52	tumor protein D52
202806_at	0.0147	0.000336	-3.70945	0.0243	-0.800235	DBN1	drebrin 1
217025_s_at	0.00764	0.000125	-3.98711	0.92814	-0.801335	DBN1	drebrin 1
205590_at	0.00372	4.36e-05	-4.2688	1.89276	-0.801794	RASGRP1	RAS guanyl releasing protein 1
219522_at	0.0474	0.00201	-3.16888	-1.58988	-0.803603	FJX1	four jointed box 1
209881_s_at	0.0269	0.000832	-3.44266	-0.79731	-0.810125	LAT	linker for activation of T-cells
216733_s_at	0.0323	0.00111	-3.35388	-1.06005	-0.810468	GATM	glycine amidinotransferase
213058_at	0.00358	4.13e-05	-4.2833	1.94366	-0.810893	TTC28	tetratricopeptide repeat domain 28
213017_at	0.0202	0.000534	-3.57466	-0.39671	-0.811295	ABHD3	abhydrolase domain containing 3
213358_at	0.0494	0.00214	-3.14905	-1.64522	-0.81627	MTCL1	microtubule crosslinking factor 1
216764_at	0.0299	0.000973	-3.39532	-0.93807	-0.817373
211962_s_at	0.00012	3.66e-07	-5.43449	6.32566	-0.817942	ZFP36L1	ZFP36 ring finger protein like 1
214051_at	3.3e-05	6.37e-08	-5.82888	7.95974	-0.819112	TMSB15B///TMSB15A	thymosin beta 15B///thymosin beta 15a
211432_s_at	0.032	0.0011	-3.35866	-1.04603	-0.824041	TYRO3	TYRO3 protein tyrosine kinase
220140_s_at	0.0066	9.92e-05	-4.04957	1.13797	-0.824112	SNX11	sorting nexin 11
207705_s_at	0.0224	0.00062	-3.53044	-0.5322	-0.828535	NINL	ninein like
221924_at	0.0148	0.000341	-3.70543	0.01158	-0.834025	ZMIZ2	zinc finger MIZ-type containing 2
203479_s_at	0.0237	0.000678	-3.50424	-0.61188	-0.837101	OTUD4	OTU deubiquitinase 4
209719_x_at	0.00488	6.46e-05	-4.16505	1.53209	-0.840034	SERPINB3	serpin family B member 3
219168_s_at	0.036	0.00133	-3.29887	-1.22012	-0.853015	PRR5	proline rich 5
216644_at	0.0315	0.00107	-3.3673	-1.02067	-0.854815
215743_at	0.0362	0.00135	-3.29524	-1.23061	-0.857379	NMT2	N-myristoyltransferase 2
217250_s_at	0.0466	0.00194	-3.18119	-1.55537	-0.866789	CHD5	chromodomain helicase DNA binding protein 5
206979_at	0.0109	0.000216	-3.8345	0.42539	-0.872152	C8B	complement component 8, beta polypeptide
206857_s_at	0.0251	0.00075	-3.4738	-0.70386	-0.884109	FKBP1B	FK506 binding protein 1B
205123_s_at	0.042	0.00166	-3.23041	-1.41634	-0.884143	MSANTD3-TMEFF1///TMEFF1	MSANTD3-TMEFF1 readthrough///transmembrane protein with EGF like and two follistatin like domains 1
203744_at	0.000249	1.05e-06	-5.19076	5.34643	-0.884292	HMGB3	high mobility group box 3
215836_s_at	0.0218	0.000594	-3.54315	-0.49337	-0.884527	PCDHGA1///PCDHGA2///PCDHGA3///PCDHGA4///PCDHGA5///PCDHGA6///PCDHGA7///PCDHGA9///PCDHGA10///PCDHGA11///PCDHGB1///PCDHGB2///PCDHGB3///PCDHGB5///PCDHGB6///PCDHGB7///PCDHGC4///PCDHGC5///PCDHGA12///PCDHGA8///PCDHGB4///PCDHGC3	protocadherin gamma subfamily A, 1///protocadherin gamma subfamily A, 2///protocadherin gamma subfamily A, 3///protocadherin gamma subfamily A, 4///protocadherin gamma subfamily A, 5///protocadherin gamma subfamily A, 6///protocadherin gamma subfamily A, 7///protocadherin gamma subfamily A, 9///protocadherin gamma subfamily A, 10///protocadherin gamma subfamily A, 11///protocadherin gamma subfami…
218828_at	0.00453	5.71e-05	-4.19762	1.64465	-0.886484	TMEM256-PLSCR3///PLSCR3	TMEM256-PLSCR3 readthrough (NMD candidate)///phospholipid scramblase 3
205159_at	8.86e-05	2.36e-07	-5.53465	6.73504	-0.886862	CSF2RB	colony stimulating factor 2 receptor beta common subunit
203271_s_at	0.00699	0.000107	-4.02846	1.06682	-0.888665	UNC119	unc-119 lipid binding chaperone
207698_at	0.00994	0.000186	-3.87718	0.56456	-0.89237	LINC01558	long intergenic non-protein coding RNA 1558
221551_x_at	0.00277	2.76e-05	-4.38823	2.31544	-0.900895	ST6GALNAC4	ST6 N-acetylgalactosaminide alpha-2,6-sialyltransferase 4
205120_s_at	0.0105	0.000203	-3.8529	0.48523	-0.901826	SGCB	sarcoglycan beta
218959_at	0.00489	6.49e-05	-4.1636	1.52707	-0.901888	HOXC10	homeobox C10
215211_at	0.0132	0.000287	-3.75461	0.16801	-0.913391	RRN3P1	RRN3 homolog, RNA polymerase I transcription factor pseudogene 1
219564_at	0.0317	0.00108	-3.3637	-1.03126	-0.914021	KCNJ16	potassium voltage-gated channel subfamily J member 16
215349_at	0.0315	0.00107	-3.36687	-1.02194	-0.917623	BTBD18	BTB domain containing 18
222240_s_at	0.0134	0.000296	-3.7454	0.13859	-0.920336	ISYNA1	inositol-3-phosphate synthase 1
205618_at	0.0153	0.000363	-3.68679	-0.0473	-0.920379	PRRG1	proline rich and Gla domain 1
209525_at	0.0241	0.000702	-3.49375	-0.64364	-0.920754	HDGFRP3	hepatoma-derived growth factor, related protein 3
218812_s_at	5.47e-05	1.23e-07	-5.68255	7.34667	-0.929679	ORAI2	ORAI calcium release-activated calcium modulator 2
204062_s_at	0.00553	7.74e-05	-4.11658	1.36571	-0.934602	ULK2	unc-51 like autophagy activating kinase 2
204199_at	0.0101	0.000192	-3.86838	0.53576	-0.936556	RALGPS1	Ral GEF with PH domain and SH3 binding motif 1
209228_x_at	0.0377	0.00143	-3.27552	-1.28741	-0.944491	TUSC3	tumor suppressor candidate 3
213674_x_at	0.0241	0.000705	-3.49241	-0.64768	-0.95121	IGHD	immunoglobulin heavy constant delta
210115_at	0.0265	0.000812	-3.44985	-0.77578	-0.952438	RPL39L	ribosomal protein L39 like
204411_at	0.0332	0.00118	-3.33658	-1.11061	-0.955676	KIF21B	kinesin family member 21B
214667_s_at	0.0374	0.00142	-3.27982	-1.27506	-0.960573	TP53I11	tumor protein p53 inducible protein 11
213134_x_at	0.00646	9.56e-05	-4.05949	1.17152	-0.961152	BTG3	BTG anti-proliferation factor 3
206032_at	0.0494	0.00214	-3.14892	-1.64558	-0.961348	DSC3	desmocollin 3
221101_at	0.00989	0.000183	-3.88083	0.5765	-0.963403
204165_at	0.0016	1.27e-05	-4.58535	3.03008	-0.969325	WASF1	WAS protein family member 1
206478_at	0.0124	0.000265	-3.77692	0.23947	-0.975348	FAM30A	family with sequence similarity 30, member A
219745_at	0.0305	0.00101	-3.38395	-0.97166	-0.979452	MFSD13A	major facilitator superfamily domain containing 13A
218503_at	0.0251	0.00075	-3.47395	-0.70341	-0.982008	FOCAD	focadhesin
211222_s_at	0.0305	0.00101	-3.38404	-0.9714	-0.991969	HAP1	huntingtin associated protein 1
212384_at	0.026	0.000794	-3.45694	-0.75452	-0.994924	ATP6V1G2-DDX39B///SNORD84///DDX39B	ATP6V1G2-DDX39B readthrough (NMD candidate)///small nucleolar RNA, C/D box 84///DEAD-box helicase 39B
204564_at	9.97e-06	1.43e-08	-6.15562	9.35496	-1.00338	PCGF3	polycomb group ring finger 3
203876_s_at	0.00853	0.000149	-3.93849	0.7664	-1.00411	MMP11	matrix metallopeptidase 11
209262_s_at	0.0427	0.0017	-3.22228	-1.43942	-1.00438	NR2F6	nuclear receptor subfamily 2 group F member 6
210528_at	0.0323	0.00111	-3.35424	-1.05899	-1.00604	MR1	major histocompatibility complex, class I-related
216167_at	0.0369	0.00139	-3.2864	-1.25612	-1.01378	LRRN2	leucine rich repeat neuronal 2
220897_at	0.00653	9.72e-05	-4.05502	1.1564	-1.01563
207390_s_at	0.00801	0.000133	-3.97038	0.87231	-1.02224	SMTN	smoothelin
215513_at	0.00665	0.0001	-4.04654	1.12776	-1.02253	HYMAI	hydatidiform mole associated and imprinted (non-protein coding)
219437_s_at	0.045	0.00187	-3.19293	-1.52237	-1.02337	ANKRD11	ankyrin repeat domain 11
205285_s_at	0.0139	0.000312	-3.73088	0.09235	-1.0244	FYB	FYN binding protein
211965_at	5.14e-05	1.13e-07	-5.7009	7.42312	-1.03557	ZFP36L1	ZFP36 ring finger protein like 1
205548_s_at	0.00492	6.58e-05	-4.15982	1.51406	-1.036	BTG3	BTG anti-proliferation factor 3
210203_at	0.00796	0.000131	-3.97342	0.88245	-1.04048	CNOT4	CCR4-NOT transcription complex subunit 4
212977_at	0.0341	0.00123	-3.32394	-1.14745	-1.04392	ACKR3	atypical chemokine receptor 3
210450_at	0.0147	0.000336	-3.70941	0.02419	-1.04477	IGHV5-78	immunoglobulin heavy variable 5-78 (pseudogene)
220451_s_at	0.0332	0.00117	-3.33756	-1.10775	-1.05018	BIRC7	baculoviral IAP repeat containing 7
220002_at	0.0273	0.000848	-3.43677	-0.81489	-1.06331	KIF26B	kinesin family member 26B
64900_at	0.00936	0.00017	-3.90094	0.64249	-1.06567	TMEM231	transmembrane protein 231
204612_at	0.000251	1.07e-06	-5.18583	5.32689	-1.07116	PKIA	protein kinase (cAMP-dependent, catalytic) inhibitor alpha
215001_s_at	0.00488	6.44e-05	-4.16564	1.53413	-1.07134	GLUL	glutamate-ammonia ligase
217529_at	0.00161	1.31e-05	-4.57751	3.00128	-1.07497	ORAI2	ORAI calcium release-activated calcium modulator 2
216224_s_at	0.00994	0.000187	-3.87561	0.55942	-1.07876	HDAC6	histone deacetylase 6
205538_at	0.0194	0.000508	-3.5893	-0.35154	-1.08649	CORO2A	coronin 2A
213478_at	0.031	0.00104	-3.3743	-1.0001	-1.09241	KAZN	kazrin, periplakin interacting protein
211525_s_at	0.0205	0.000545	-3.5688	-0.41471	-1.10119	GP5	glycoprotein V platelet
206404_at	0.0433	0.00173	-3.21594	-1.45739	-1.10221	FGF9	fibroblast growth factor 9
220667_at	0.0333	0.00118	-3.33485	-1.11567	-1.11147	USP49	ubiquitin specific peptidase 49
205767_at	0.0333	0.00119	-3.33434	-1.11714	-1.11635	EREG	epiregulin
201518_at	0.000257	1.12e-06	-5.1751	5.2844	-1.1403	CBX1	chromobox 1
204081_at	0.0149	0.000348	-3.69943	-0.00739	-1.144	NRGN	neurogranin
209822_s_at	0.00148	1.12e-05	-4.61644	3.14467	-1.14776	VLDLR	very low density lipoprotein receptor
219740_at	0.0216	0.000584	-3.54842	-0.47726	-1.16205	VASH2	vasohibin 2
201869_s_at	0.00847	0.000146	-3.94338	0.78262	-1.16369	TBL1X	transducin (beta)-like 1X-linked
203335_at	0.000704	4.05e-06	-4.8683	4.09092	-1.17129	PHYH	phytanoyl-CoA 2-hydroxylase
220331_at	0.00233	2.16e-05	-4.45132	2.54191	-1.18776	CYP46A1	cytochrome P450 family 46 subfamily A member 1
202517_at	0.0425	0.00169	-3.22429	-1.43374	-1.18809	CRMP1	collapsin response mediator protein 1
204793_at	0.00641	9.35e-05	-4.06552	1.19196	-1.18969	GPRASP1	G protein-coupled receptor associated sorting protein 1
222101_s_at	0.000817	4.88e-06	-4.82289	3.91799	-1.19841	DCHS1	dachsous cadherin-related 1
215146_s_at	0.00796	0.000132	-3.97259	0.87968	-1.22091	TTC28	tetratricopeptide repeat domain 28
211382_s_at	0.0494	0.00214	-3.14947	-1.64405	-1.23197	TACC2	transforming acidic coiled-coil containing protein 2
200648_s_at	0.0241	0.000703	-3.4934	-0.64469	-1.23281	GLUL	glutamate-ammonia ligase
216222_s_at	0.0222	0.000614	-3.5337	-0.52224	-1.24416	MYO10	myosin X
205805_s_at	0.0403	0.00158	-3.24532	-1.3739	-1.26883	ROR1	receptor tyrosine kinase like orphan receptor 1
216613_at	0.0308	0.00103	-3.37763	-0.99028	-1.2736
203881_s_at	0.0174	0.000438	-3.63286	-0.21637	-1.2911	DMD	dystrophin
206033_s_at	0.0208	0.000554	-3.5641	-0.42917	-1.29429	DSC3	desmocollin 3
216834_at	0.0393	0.00152	-3.25733	-1.33957	-1.29541	RGS1	regulator of G-protein signaling 1
218017_s_at	0.00277	2.75e-05	-4.38929	2.31925	-1.29631	HGSNAT	heparan-alpha-glucosaminide N-acetyltransferase
216693_x_at	0.000221	7.64e-07	-5.26461	5.64052	-1.29766	HDGFRP3	hepatoma-derived growth factor, related protein 3
205933_at	0.0107	0.000208	-3.84588	0.4624	-1.30004	SETBP1	SET binding protein 1
209526_s_at	0.00496	6.66e-05	-4.15688	1.50395	-1.30504	HDGFRP3	hepatoma-derived growth factor, related protein 3
219855_at	0.0254	0.000768	-3.46684	-0.7248	-1.33584	NUDT11	nudix hydrolase 11
213894_at	0.000909	5.6e-06	-4.78886	3.78905	-1.35943	THSD7A	thrombospondin type 1 domain containing 7A
212686_at	0.00653	9.71e-05	-4.05534	1.15749	-1.36244	PPM1H	protein phosphatase, Mg2+/Mn2+ dependent 1H
207638_at	0.00825	0.000139	-3.95672	0.82688	-1.37239	TMPRSS15	transmembrane protease, serine 15
216173_at	0.00867	0.000153	-3.93097	0.74151	-1.37298
40148_at	0.0142	0.000322	-3.72192	0.06386	-1.37802	APBB2	amyloid beta precursor protein binding family B member 2
220609_at	0.00263	2.52e-05	-4.41102	2.39701	-1.38383	LOC202181	SUMO interacting motifs containing 1 pseudogene
202668_at	0.00428	5.2e-05	-4.22234	1.73047	-1.38465	EFNB2	ephrin B2
204315_s_at	0.0014	1.02e-05	-4.63961	3.23041	-1.38516	GTSE1	G2 and S-phase expressed 1
205122_at	0.00438	5.39e-05	-4.21303	1.69813	-1.39572	MSANTD3-TMEFF1///TMEFF1	MSANTD3-TMEFF1 readthrough///transmembrane protein with EGF like and two follistatin like domains 1
205347_s_at	0.000415	2.01e-06	-5.03674	4.74083	-1.40567	TMSB15B///TMSB15A	thymosin beta 15B///thymosin beta 15a
219218_at	0.0016	1.28e-05	-4.58293	3.02121	-1.42771	BAHCC1	BAH domain and coiled-coil containing 1
213419_at	0.00393	4.65e-05	-4.25173	1.83298	-1.42775	APBB2	amyloid beta precursor protein binding family B member 2
203896_s_at	0.0168	0.000416	-3.64762	-0.17027	-1.47641	PLCB4	phospholipase C beta 4
202391_at	0.000246	9.93e-07	-5.2035	5.39702	-1.47942	BASP1	brain abundant membrane attached signal protein 1
200782_at	8.32e-05	2.09e-07	-5.56244	6.84936	-1.49609	ANXA5	annexin A5
212985_at	6.87e-06	8.94e-09	-6.25729	9.796	-1.51282	APBB2	amyloid beta precursor protein binding family B member 2
214121_x_at	0.00452	5.62e-05	-4.20209	1.66014	-1.58826	PDLIM7	PDZ and LIM domain 7
203431_s_at	0.00598	8.53e-05	-4.09028	1.27603	-1.63605	ARHGAP32	Rho GTPase activating protein 32
204304_s_at	0.00924	0.000167	-3.90641	0.6605	-1.65873	PROM1	prominin 1
220922_s_at	0.0118	0.000247	-3.79691	0.3038	-1.68707	SPANXA2///SPANXB1///SPANXC///SPANXA1	SPANX family member A2///SPANX family member B1///SPANX family member C///sperm protein associated with the nucleus, X-linked, family member A1
213400_s_at	0.00172	1.46e-05	-4.55079	2.90331	-1.70898	TBL1X	transducin (beta)-like 1X-linked
210220_at	0.000165	5.25e-07	-5.35183	5.99077	-1.73143	FZD2	frizzled class receptor 2
201334_s_at	0.00874	0.000156	-3.92597	0.72499	-1.75586	ARHGEF12	Rho guanine nucleotide exchange factor 12
217901_at	0.000238	9.19e-07	-5.22149	5.46853	-1.77746	DSG2	desmoglein 2
209524_at	0.00604	8.68e-05	-4.08586	1.26098	-1.88299	HDGFRP3	hepatoma-derived growth factor, related protein 3
204913_s_at	0.00011	3.11e-07	-5.47238	6.48007	-1.95912	SOX11	SRY-box 11
219463_at	0.00825	0.00014	-3.95604	0.82462	-2.12977	LAMP5	lysosomal associated membrane protein family member 5
215807_s_at	1.3e-05	1.99e-08	-6.08423	9.04716	-2.13296	PLXNB1	plexin B1
213317_at	0.00868	0.000153	-3.9301	0.73865	-2.27104	CLIC5	chloride intracellular channel 5
204914_s_at	0.00112	7.34e-06	-4.72249	3.53925	-2.31581	SOX11	SRY-box 11
204915_s_at	0.000918	5.77e-06	-4.78171	3.76204	-2.35498	SOX11	SRY-box 11
207781_s_at	1.99e-05	3.48e-08	-5.96189	8.52346	-2.60731	ZNF711	zinc finger protein 711
