# Supplementary material for: An instructive role for Interleukin-7 receptor α in the development of human B-cell precursor leukemia
Source: Nat Commun. 2022 Feb 3;13:659. doi: 10.1038/s41467-022-28218-7 (PMC8814001; doi:10.1038/s41467-022-28218-7)
Supplement: Supplementary file 7 — Supplementary Data 4 [file 41467_2022_28218_MOESM7_ESM.xlsx]

## Sheet: Supplementary data 4
	CRLF2-IL7RAins vs BB	Leukemia vs BB	Pre-Leukemia vs BB
	CRLF2	SOCS2	LST1
	GAS6	SPATS2L	XBP1
	CISH	XBP1	SOCS2
	SOCS2	LST1	SPATS2L
	NPTX1	CD99	CD99
	CA6	IFITM2	KCNA5
	IFITM1	KCNA5	MME
	IL2RA	ECM1	SH3BP5
	ENPP2	TUBA4A	CCND2
	RAPGEF3	S100A4	NCF2
	LST1	MME	IFITM2
	MDFIC	NCF2	CR2
	CASP1	NPTX1	DCTN4
	CD27	GIMAP4	CD34
	AMBRA1	CISH	TNFRSF1B
	CCND2		ENG
	DOK4		DUSP26
	XBP1		IFITM3
	MME		LPAR6
	IFITM2		S100A4
	CD59		CISH
	MYO1B		IFITM1
	PDXK		ADGRE5
	CD69		GAS6
	SLC2A5		ECM1
	ST6GALNAC4		EFNA1
	GBP1		SEMA6A
	TNFRSF1B		IL2RA
	CALHM2		ADGRG1
	DCTN4		ANGPT2
	ITGA6		RBM47
	SLC48A1		DENND3
	GADD45A		GIMAP4
	CLEC2B		FYN
	ENG
	ADGRE5
	ROR1
	ZNF711
