# Supplementary material for: An instructive role for Interleukin-7 receptor α in the development of human B-cell precursor leukemia
Source: Nat Commun. 2022 Feb 3;13:659. doi: 10.1038/s41467-022-28218-7 (PMC8814001; doi:10.1038/s41467-022-28218-7)
Supplement: Supplementary file 9 — Source Data [file 41467_2022_28218_MOESM9_ESM.xlsx]

## Sheet: Figure 1a
Figure 1a
	BB	CRLF2 GFP	CRLF2 IL7RAwt	CRLF2 IL7RAins	IL7RAwt-GFP	IL7RAins-GFP
	87.73	94.38	92.48	6.78	62.82	36.11
	85.41	61.67	95.78	52.62	92	41.79
	90.35	86.79	76.2	90.87	84.03	28.55
	94.99	80.1	97.56	48.89	71.79	27.93
	28.09	75.58	64.61	68.18	67.73
	75	91.17	86.54	47.56	39.08
	91.83	91.31	90.48	53.13	30.98
	60.67	91.71	87.98	35.9	30.88
	82.43	80.93	92.89	22.6	84.38
	61.83		84.8	32.99
	86.02			21.43
	84.76			26.76
	89.32			2.13
	88.89			36.54
	84.21
	82
	86.26
	86.83
	40.99
	40.22

## Sheet: Figure 1b
Figure 1b
	BB	CRLF2 GFP	CRLF2 IL7RAwt	CRLF2 IL7RAins	IL7RAwt-GFP	IL7RAins-GFP
	21.97	25.79	29.63	2.28	11	5
	33.44	60	43.33	8.61	34	11
	55.78	24.32	19.35	20.71	27	14
	60.31	21.04	28	8.33	25	12
	7.5	19.41	27.5	5.27	21	13
	7.91	13.55	19.73	3.62	17	9
	38.57	34	22	12.51	29	4
	21.62	27	27	5.78	9	9
	16.47	23	25	12.95	5	17
	7.2		30	6.97	15	20
	14.68			4.22	28	7
	33			2		6
	28			11		16
	31			14		14
	26			2
	22			2
	21
	5
	9
	16
	40

## Sheet: Figure 1c
Figure 1c
			Backbone			IL 7R ins				CRLF2-IL 7Rins
	HSC		0.019026	0.945724	0.092736	0.579183	2.21372	0.652073	0.668338	0.659566	0.418266	0.816485
	CLP		0.361492	9.99178	2.05564	2.91246	4.31812	2.16581	3.67586	1.26507	0.024604	0.699844
	Pre-Pro B		0.532725	4.52303	2.42658	7.41354	7.70156	4.00559	7.68588	3.18971	1.45163	2.8577
	Pro B-I		0.247336	0.78125	0.942813	1.77064	8.87674	4.61109	9.44027	3.45461	1.55989	2.62442
	Pro B-II		1.97869	5.38651	10.4482	13.6522	20.2186	9.94411	31.9131	2.78964	1.27448	4.70451
	Pre B-I		12.2717	20.5181	15.9042	16.2254	32.2055	30.5775	14.1186	60.0205	67.7099	45.0039
	Pre B-II		56.1834	15.9128	52.9984	35.3219	16.7915	35.4448	18.2122	26.0907	24.3578	37.986
	Immature B-I		16.0198	17.8043	11.2828	19.5267	6.24214	11.0852	12.6984	1.41645	2.48007	3.77138
	Immature B-II		10.9779	14.2681	3.21484	2.04369	0.830828	1.04797	1.42022	0.535222	0.50684	1.12753
	Mature B-I		0.22831	1.43914	0.123648	0.148933	0.0546597	0.163018	0.0835422	0.124344	0.0393662	0.136081
	Mature B-II		1.1796	8.42928	0.510046	0.405428	0.546597	0.302748	0.0835422	0.454128	0.177148	0.272162

## Sheet: Figure 1d
Figure 1d
	BB	CRLF-IL7RAins
	0.458	0.966
	0.498	0.83
	0.501	0.905

## Sheet: Figure 3 b
Figure 3 b
	%total reads
		JH1	JH2	JH3	JH4	JH5	JH6	none
	VH1	0	0	0	0	0	0	0
	VH2	0	0	0	0	0	0	0
	VH3	0	0	0	67.8339	0.0887303	0	0
	VH4	0	0	0	0	0	0	0
	VH5	0	0	0	0	0	0	0
	VH6	0	0	0	0	0	0	0
	VH7	0	0	0	0	0	0	0
	none	0	0	0	0	0	0	0

## Sheet: Figure 1e
Figure 1e
	BB	CRLF-IL7RAins
	0.458	0.966
	0.498	0.83
	0.501	0.905

## Sheet: Figure 2a
Figure 2a
	BB	CRLF2 IL7RAwt	CRLF2 IL7RAins	IL7RAwt-GFP	IL7RAins-GFP
	0.81	12.45	7.31	57.29	24.24
	4.86	9.6	3.37	15.37	26.98
	8.95	9.92	13.69	24.09	15.79
	7.69	14.9	0.68	29.37	8.4
	16.89		12.2	34.31	45.72
	5			30.8	22.02
	13.46			9.97	10.53
	13.76			9.35	41.63
	9.7			8.74	29.87
	14.72			22.73	23.78
	10.56				25.71
					14.47
					25.49
					18.69

## Sheet: Figure 2c
Figure 2c
	BB	CRLF2 IL7RAwt	CRLF2 IL7RAins	IL7RAwt-GFP	IL7RAins-GFP
	0.01	0	0.02	0.01	90
	0.01	0.05	0.66	2	13.5
	0.02	0.01	0.04	0.7	1
	0.03		0.05	0.74	2
	0.02		0.02	0.4	1.79
	0.05		1.23	0.02	0.03
	0.01		0	0.1	0.03
	0		0	0.84	0.05
	0.02			0.62	0.1
	0.02				0
	0.01
	0.38
	0

## Sheet: Figure 4c
Figure 4c
	Comparison	ID	logFC	logCPM	PValue	FDR	Direction		Key for group name
	P2.vs.BB22	vGFP	-8.35207	13.3908	0	0	Down		P2- CD10high
	P2.vs.BB22	CCL17	5.59842	10.6908	0	0	Up		BB22- BB
	P2.vs.BB22	IGKC	-5.54064	10.6099	0	0	Down		Q2-CD10CD19
	P2.vs.BB22	LST1	4.76691	10.1725	0	0	Up		F49- Leukemia
	P2.vs.BB22	TCL1B	4.06695	11.1938	0	0	Up
	P2.vs.BB22	XBP1	3.97761	10.6531	0	0	Up
	P2.vs.BB22	FCRLA	-3.84046	9.46098	0	0	Down
	P2.vs.BB22	RPS4Y2	3.8155	9.40426	0	0	Up
	P2.vs.BB22	LTB	3.70818	11.4604	0	0	Up
	P2.vs.BB22	ENAM	3.68025	9.38739	0	0	Up
	P2.vs.BB22	JCHAIN	3.60948	11.3566	0	0	Up
	P2.vs.BB22	SOCS2	3.56808	10.5327	0	0	Up
	P2.vs.BB22	TERF2	3.51037	9.59534	0	0	Up
	P2.vs.BB22	H1F0	3.32393	9.58035	0	0	Up
	P2.vs.BB22	NRN1	3.31468	9.39457	0	0	Up
	P2.vs.BB22	SPIB	-3.30045	9.46068	0	0	Down
	P2.vs.BB22	IGHM	-3.25747	11.7619	0	0	Down
	P2.vs.BB22	SPATS2L	3.15558	9.58797	0	0	Up
	P2.vs.BB22	CCND2	3.13251	9.31942	0	0	Up
	P2.vs.BB22	SH3BP5	2.94164	9.37812	0	0	Up
	P2.vs.BB22	KCNA5	2.93768	9.37784	0	0	Up
	P2.vs.BB22	BANK1	2.6327	9.59874	0	0	Up
	P2.vs.BB22	DNTT	2.61175	11.0424	0	0	Up
	P2.vs.BB22	CD99	2.30308	10.0622	0	0	Up
	P2.vs.BB22	MME	2.22919	9.87041	0	0	Up
	P2.vs.BB22	HLA-DPA1	1.56546	10.8872	0	0	Up
	P2.vs.BB22	CD79B	-1.54596	11.3374	0	0	Down
	P2.vs.BB22	CD52	1.46459	10.7812	0	0	Up
	P2.vs.BB22	ACTG1	-1.4538	11.4532	0	0	Down
	P2.vs.BB22	H3F3A	-1.44201	11.8468	0	0	Down
	P2.vs.BB22	ACTB	-1.4118	12.561	0	0	Down
	P2.vs.BB22	SUB1	-1.38347	10.4646	0	0	Down
	P2.vs.BB22	MT-ND2	1.15665	11.4696	0	0	Up
	Q2.vs.BB22	vGFP	-9.16087	13.3908	0	0	Down
	Q2.vs.BB22	JCHAIN	2.78747	11.3566	0	0	Up
	F49.vs.BB22	vGFP	-9.3811	13.3908	0	0	Down
	F49.vs.BB22	IGKC	-6.91446	10.6099	0	0	Down
	F49.vs.BB22	CCL17	5.73487	10.6908	0	0	Up
	F49.vs.BB22	IGLC3	-5.47753	10.0754	0	0	Down
	F49.vs.BB22	TCL1B	4.66558	11.1938	0	0	Up
	F49.vs.BB22	IGLC2	-4.64041	9.9925	0	0	Down
	F49.vs.BB22	FCRLA	-4.04923	9.46098	0	0	Down
	F49.vs.BB22	IGHM	-4.01844	11.7619	0	0	Down
	F49.vs.BB22	SPIB	-3.78433	9.46068	0	0	Down
	F49.vs.BB22	RGS2	-3.74668	9.36643	0	0	Down
	F49.vs.BB22	S100A16	3.59458	9.49491	0	0	Up
	F49.vs.BB22	SOCS2	3.5101	10.5327	0	0	Up
	F49.vs.BB22	DNTT	3.3303	11.0424	0	0	Up
	F49.vs.BB22	XBP1	3.32451	10.6531	0	0	Up
	F49.vs.BB22	SPATS2L	3.30352	9.58797	0	0	Up
	F49.vs.BB22	H1F0	3.24499	9.58035	0	0	Up
	F49.vs.BB22	PPP1R14A	-3.12257	9.40379	0	0	Down
	F49.vs.BB22	LST1	2.85005	10.1725	0	0	Up
	F49.vs.BB22	S100A13	2.73654	9.44199	0	0	Up
	F49.vs.BB22	CCDC112	-2.62496	9.39801	0	0	Down
	F49.vs.BB22	C1orf228	2.50927	9.77232	0	0	Up
	F49.vs.BB22	SIT1	-2.47666	9.28263	0	0	Down
	F49.vs.BB22	NSMCE1	-2.47234	9.56399	0	0	Down
	F49.vs.BB22	JCHAIN	2.44829	11.3566	0	0	Up
	F49.vs.BB22	CD72	-2.44208	9.60936	0	0	Down
	F49.vs.BB22	BTG1	-2.39434	10.29	0	0	Down
	F49.vs.BB22	CLECL1	2.37154	9.5248	0	0	Up
	F49.vs.BB22	RUBCNL	-2.315	9.47935	0	0	Down
	F49.vs.BB22	BASP1	-2.30332	9.2474	0	0	Down
	F49.vs.BB22	VAMP5	2.24995	9.4408	0	0	Up
	F49.vs.BB22	HPS4	2.24864	9.86468	0	0	Up
	F49.vs.BB22	SLC35E3	2.2209	9.65997	0	0	Up
	F49.vs.BB22	AIF1	2.20289	9.6639	0	0	Up
	F49.vs.BB22	PCDH9	-2.194	9.47538	0	0	Down
	F49.vs.BB22	CXXC5	-2.18078	9.37557	0	0	Down
	F49.vs.BB22	CD99	2.16965	10.0622	0	0	Up
	F49.vs.BB22	IFITM2	2.07508	10.0021	0	0	Up
	F49.vs.BB22	GSTP1	1.99714	10.1366	0	0	Up
	F49.vs.BB22	GAPDH	1.73054	11.6507	0	0	Up
	F49.vs.BB22	CD37	-1.68993	10.0731	0	0	Down
	F49.vs.BB22	CALM1	1.55379	10.0856	0	0	Up
	F49.vs.BB22	CD79B	-1.52144	11.3374	0	0	Down
	F49.vs.BB22	SOX4	-1.3829	10.6956	0	0	Down
	F49.vs.BB22	PEBP1	1.32037	10.0872	0	0	Up
	F49.vs.BB22	RBM3	1.26722	10.124	0	0	Up
	F49.vs.BB22	PRDX1	1.2505	11.0157	0	0	Up
	F49.vs.BB22	MT-ND2	1.17418	11.4696	0	0	Up
	F49.vs.BB22	MT-ND1	1.06992	10.9089	0	0	Up
	F49.vs.BB22	RPL22	-1.06989	10.6202	0	0	Down
	F49.vs.BB22	RPS27	-1.02637	12.4621	0	0	Down
	Q2.vs.F49	IGKC	5.03485	10.6099	0	0	Up
	Q2.vs.F49	IGLC3	4.78309	10.0754	0	0	Up
	Q2.vs.F49	S100A16	-3.58981	9.49491	0	0	Down
	Q2.vs.F49	IGHM	3.02494	11.7619	0	0	Up
	Q2.vs.F49	DNTT	-2.99207	11.0424	0	0	Down
	Q2.vs.F49	PPP1R14A	2.86573	9.40379	0	0	Up
	Q2.vs.F49	SPIB	2.80345	9.46068	0	0	Up
	Q2.vs.F49	FCRLA	2.6465	9.46098	0	0	Up
	Q2.vs.F49	TCL1B	-2.63285	11.1938	0	0	Down
	Q2.vs.F49	H1F0	-2.35585	9.58035	0	0	Down
	Q2.vs.F49	C1orf228	-2.34124	9.77232	0	0	Down
	Q2.vs.F49	SPATS2L	-2.32801	9.58797	0	0	Down
	Q2.vs.F49	SLC35E3	-2.2717	9.65997	0	0	Down
	Q2.vs.F49	FOS	2.24485	9.92043	0	0	Up
	Q2.vs.F49	FAM30A	2.17752	9.24953	0	0	Up
	Q2.vs.F49	KLF2	2.07342	9.3433	0	0	Up
	Q2.vs.F49	RASD1	-2.06135	9.52331	0	0	Down
	Q2.vs.F49	HPS4	-2.04615	9.86468	0	0	Down
	Q2.vs.F49	S100A13	-2.0074	9.44199	0	0	Down
	Q2.vs.F49	CXXC5	1.99614	9.37557	0	0	Up
	Q2.vs.F49	SOCS2	-1.97045	10.5327	0	0	Down
	Q2.vs.F49	CD72	1.9529	9.60936	0	0	Up
	Q2.vs.F49	CD99	-1.70651	10.0622	0	0	Down
	Q2.vs.F49	BTG1	1.689	10.29	0	0	Up
	Q2.vs.F49	XBP1	-1.67112	10.6531	0	0	Down
	Q2.vs.F49	DNAJA1	1.54163	9.61625	0	0	Up
	Q2.vs.F49	MT-ND2	-1.36995	11.4696	0	0	Down
	Q2.vs.F49	PRDX1	-1.26453	11.0157	0	0	Down
	Q2.vs.F49	GSTP1	-1.20308	10.1366	0	0	Down
	Q2.vs.F49	RPS6	1.19648	11.9124	0	0	Up
	Q2.vs.F49	MT-ND1	-1.14145	10.9089	0	0	Down
	Q2.vs.F49	GAPDH	-1.126	11.6507	0	0	Down
	P2.vs.F49	HBB	6.78094	10.7291	0	0	Up
	P2.vs.F49	S100A16	-3.50603	9.49491	0	0	Down
	P2.vs.F49	CDKN2A	3.41649	9.30302	0	0	Up
	P2.vs.F49	FOS	2.8946	9.92043	0	0	Up
	P2.vs.F49	CD36	2.71952	9.24955	0	0	Up
	P2.vs.F49	OSR2	2.41753	9.19091	0	0	Up
	P2.vs.F49	FOSB	2.38518	9.39148	0	0	Up
	P2.vs.F49	GNG11	2.3011	9.21361	0	0	Up
	P2.vs.F49	SH3BP5	2.19584	9.37812	0	0	Up
	P2.vs.F49	TERF2	2.08351	9.59534	0	0	Up
	P2.vs.F49	LST1	1.91686	10.1725	0	0	Up
	P2.vs.F49	GAPDH	-1.61037	11.6507	0	0	Down
	P2.vs.F49	ACTG1	-1.19346	11.4532	0	0	Down
	P2.vs.F49	MT-ND3	1.09566	10.5063	0	0	Up
	P2.vs.F49	RPS27	1.0168	12.4621	0	0	Up
	P2.vs.F49	JUNB	2.40334	9.51286	0	0	Up
	P2.vs.BB22	MEF2C	2.02357	9.67319	0	0	Up
	P2.vs.BB22	HLA-DPB1	1.39984	11.019	0	0	Up
	P2.vs.BB22	IFITM2	2.01167	10.0021	0	0	Up
	P2.vs.F49	JUN	2.1641	9.78179	0	0	Up
	Q2.vs.F49	IFITM2	-1.45313	10.0021	0	0	Down
	F49.vs.BB22	RASD1	2.19257	9.52331	0	6.1e-308	Up
	F49.vs.BB22	CCDC191	-2.5667	9.31747	0	1e-306	Down
	P2.vs.F49	CD69	2.30835	9.56787	0	1.1e-306	Up
	F49.vs.BB22	KLF2	-2.10401	9.3433	5.6e-306	1.3e-303	Down
	Q2.vs.F49	RGS2	2.01856	9.36643	4.4e-306	1.6e-303	Up
	Q2.vs.F49	SIT1	2.05155	9.28263	5.4e-304	1.9e-301	Up
	P2.vs.BB22	S100A13	2.60184	9.44199	1.2e-303	4.7e-301	Up
	F49.vs.BB22	LEF1	1.62448	9.87631	3.7e-303	8.6e-301	Up
	Q2.vs.F49	AIF1	-1.63337	9.6639	2e-302	6.9e-300	Down
	P2.vs.BB22	C1orf228	2.05626	9.77232	6.6e-301	2.5e-298	Up
	P2.vs.BB22	AC008060.1	2.56078	9.29567	2.1e-300	7.7e-298	Up
	P2.vs.F49	KLF2	2.17598	9.3433	7.7e-300	5e-297	Up
	Q2.vs.BB22	CCL17	3.50999	10.6908	1.4e-300	6.9e-297	Up
	F49.vs.BB22	LINC00958	2.23171	9.29618	2.1e-297	4.7e-295	Up
	Q2.vs.F49	CDKN2A	1.75823	9.30302	1.2e-296	4.1e-294	Up
	F49.vs.BB22	ACSM3	-2.30064	9.22841	2.9e-294	6.5e-292	Down
	P2.vs.BB22	NSMCE1	-2.84959	9.56399	3e-294	1.1e-291	Down
	Q2.vs.F49	VAMP5	-1.80031	9.4408	9.6e-293	3.2e-290	Down
	F49.vs.BB22	JUN	-1.93044	9.78179	3e-292	6.6e-290	Down
	Q2.vs.F49	HBB	5.51631	10.7291	8e-292	2.6e-289	Up
	P2.vs.BB22	CLECL1	2.43799	9.5248	8.9e-291	3.1e-288	Up
	Q2.vs.F49	BASP1	1.80299	9.2474	1.3e-290	4.1e-288	Up
	F49.vs.BB22	ID3	1.67323	9.87971	7e-290	1.5e-287	Up
	Q2.vs.F49	LINC00958	-2.00648	9.29618	2e-289	6.2e-287	Down
	P2.vs.F49	RPS4Y2	2.6109	9.40426	1.1e-289	6.6e-287	Up
	F49.vs.BB22	LTB	2.1245	11.4604	4.5e-289	9.7e-287	Up
	F49.vs.BB22	FAM30A	-1.90216	9.24953	5.2e-289	1.1e-286	Down
	F49.vs.BB22	PSME2	1.41719	9.90749	1.2e-287	2.6e-285	Up
	F49.vs.BB22	PLEKHA2	-2.09719	9.30022	2.5e-287	5.1e-285	Down
	Q2.vs.F49	DUSP1	1.65041	9.65993	4.6e-287	1.4e-284	Up
	P2.vs.BB22	CDKN2A	2.52096	9.30302	7.1e-285	2.4e-282	Up
	F49.vs.BB22	KCNA5	2.2716	9.37784	7.1e-283	1.5e-280	Up
	Q2.vs.F49	IGLC2	3.16804	9.9925	9.5e-282	2.9e-279	Up
	F49.vs.BB22	GPX4	1.23422	9.93772	5.2e-279	1.1e-276	Up
	P2.vs.BB22	DBI	-1.75517	9.93563	6.1e-279	2.1e-276	Down
	P2.vs.F49	HMGB1	-1.30082	12.07	1.2e-277	6.8e-275	Down
	F49.vs.BB22	FOS	-1.82984	9.92043	1.1e-275	2.2e-273	Down
	F49.vs.BB22	SMIM3	1.94788	9.53696	6.5e-272	1.3e-269	Up
	Q2.vs.BB22	LST1	2.28525	10.1725	9e-273	3.4e-269	Up
	P2.vs.F49	STMN1	-1.58161	11.7078	3.8e-271	2.1e-268	Down
	P2.vs.BB22	NCF2	2.46534	9.30088	6.6e-271	2.1e-268	Up
	Q2.vs.F49	LEF1	-1.39735	9.87631	2.6e-270	7.5e-268	Down
	F49.vs.BB22	GAPT	-1.99752	9.30727	4.6e-270	8.9e-268	Down
	P2.vs.BB22	STMN1	-1.6649	11.7078	5.7e-270	1.8e-267	Down
	P2.vs.F49	HLA-DQB1	1.246	10.0914	2.7e-267	1.4e-264	Up
	F49.vs.BB22	ECM1	2.12877	9.27131	1.6e-265	3.1e-263	Up
	P2.vs.F49	MRVI1	2.18783	9.22833	1.1e-265	5.6e-263	Up
	P2.vs.BB22	BTG1	-1.65331	10.29	3.1e-265	9.6e-263	Down
	Q2.vs.F49	HERPUD1	1.9488	9.37536	8.5e-265	2.4e-262	Up
	F49.vs.BB22	ASRGL1	-1.78126	9.19415	1.6e-264	3e-262	Down
	P2.vs.BB22	CD36	2.90595	9.24955	5.9e-263	1.8e-260	Up
	Q2.vs.F49	MARCKS	1.78858	9.38352	9.3e-263	2.6e-260	Up
	F49.vs.BB22	H2AFY	1.03215	10.4017	4.1e-262	7.7e-260	Up
	Q2.vs.BB22	TCL1B	2.03273	11.1938	2.7e-263	8e-260	Up
	P2.vs.F49	MTRNR2L8	1.44309	9.58768	2.4e-261	1.2e-258	Up
	F49.vs.BB22	DUSP1	-1.64953	9.65993	9.3e-259	1.7e-256	Down
	P2.vs.BB22	HPS4	2.01741	9.86468	6.9e-259	2e-256	Up
	P2.vs.BB22	MRVI1	2.67116	9.22833	1.3e-257	3.9e-255	Up
	F49.vs.BB22	C16orf74	-1.9857	9.26487	1.6e-255	2.9e-253	Down
	P2.vs.BB22	ERG	2.46938	9.31679	1.6e-255	4.5e-253	Up
	Q2.vs.F49	POU4F1	-1.99908	9.24448	3e-255	8.1e-253	Down
	P2.vs.F49	ENAM	2.08265	9.38739	3.7e-252	1.7e-249	Up
	P2.vs.BB22	SMIM3	2.16425	9.53696	7.2e-252	2e-249	Up
	F49.vs.BB22	EIF4A2	-1.17717	9.89818	1.9e-249	3.4e-247	Down
	P2.vs.BB22	RGS2	-3.21037	9.36643	4.8e-249	1.3e-246	Down
	P2.vs.BB22	CR2	2.47693	9.25173	5e-249	1.4e-246	Up
	P2.vs.F49	PPIA	-1.14731	10.5908	6.9e-248	3.1e-245	Down
	F49.vs.BB22	TUBA4A	2.04225	9.39197	2e-246	3.6e-244	Up
	F49.vs.BB22	HSPA8	-1.07286	10.2	3.2e-246	5.6e-244	Down
	Q2.vs.F49	CCDC191	2.20188	9.31747	2.4e-245	6.3e-243	Up
	F49.vs.BB22	IGLC5	-1.95343	9.26235	1.1e-244	1.8e-242	Down
	F49.vs.BB22	S100A4	1.9401	9.86979	5.8e-244	9.8e-242	Up
	P2.vs.F49	CCND2	2.02775	9.31942	2.8e-244	1.2e-241	Up
	Q2.vs.F49	JUN	1.72256	9.78179	4.3e-243	1.1e-240	Up
	Q2.vs.F49	TSPAN5	-1.85116	9.25466	5e-243	1.3e-240	Down
	P2.vs.F49	HMGN2	-1.87264	11.1045	5.3e-242	2.2e-239	Down
	Q2.vs.F49	ECM1	-1.8862	9.27131	5.9e-241	1.5e-238	Down
	Q2.vs.F49	GAPT	1.78688	9.30727	1.8e-240	4.5e-238	Up
	F49.vs.BB22	MARCKS	-1.78535	9.38352	7.5e-239	1.2e-236	Down
	P2.vs.F49	RBM3	-1.14957	10.124	3.7e-239	1.5e-236	Down
	Q2.vs.F49	ARPP21	-1.50272	9.84888	1.4e-237	3.5e-235	Down
	P2.vs.F49	DNAJA1	1.50288	9.61625	2.3e-237	9e-235	Up
	P2.vs.F49	PPP1R15A	1.79979	9.40105	3.6e-237	1.3e-234	Up
	P2.vs.BB22	GSTP1	1.48064	10.1366	1.3e-235	3.5e-233	Up
	Q2.vs.F49	PLEKHG4B	-1.86242	9.24009	4.9e-235	1.2e-232	Down
	P2.vs.BB22	SLC25A5	-1.37139	10.3026	8.8e-235	2.3e-232	Down
	P2.vs.BB22	AIF1	2.00236	9.6639	2.1e-234	5.2e-232	Up
	P2.vs.BB22	PPIA	-1.20967	10.5908	2.6e-232	6.4e-230	Down
	Q2.vs.F49	CCDC81	-1.70995	9.37101	3.2e-232	7.6e-230	Down
	F49.vs.BB22	MME	1.44568	9.87041	1.3e-231	2.1e-229	Up
	F49.vs.BB22	S100A10	-1.84982	9.27196	4.5e-230	7.2e-228	Down
	F49.vs.BB22	DNAJA1	-1.38715	9.61625	3.1e-229	4.8e-227	Down
	F49.vs.BB22	CCDC81	1.87892	9.37101	3.5e-228	5.5e-226	Up
	Q2.vs.F49	IGLC5	1.79532	9.26235	4.5e-228	1.1e-225	Up
	F49.vs.BB22	AC008060.1	1.9239	9.29567	4.6e-226	7e-224	Up
	Q2.vs.F49	RPL22L1	-1.19141	9.74178	5.8e-226	1.3e-223	Down
	P2.vs.BB22	RUBCNL	-2.28918	9.47935	2.6e-225	6.3e-223	Down
	Q2.vs.F49	RUBCNL	1.63664	9.47935	4.4e-225	9.8e-223	Up
	Q2.vs.F49	S100A10	1.75905	9.27196	4.6e-225	1e-222	Up
	P2.vs.BB22	TM9SF3	2.08645	9.45051	4.7e-225	1.1e-222	Up
	F49.vs.BB22	CDC25B	-1.82519	9.35504	8.4e-225	1.3e-222	Down
	P2.vs.BB22	PRDX1	1.06699	11.0157	4.2e-223	9.8e-221	Up
	F49.vs.BB22	TSPAN5	1.94337	9.25466	8.1e-223	1.2e-220	Up
	F49.vs.BB22	PLD4	-1.94107	9.34848	4e-222	5.9e-220	Down
	Q2.vs.F49	ZNF428	-1.2662	9.57653	4.6e-222	9.7e-220	Down
	P2.vs.BB22	TMEM154	2.35258	9.27684	2.5e-221	5.8e-219	Up
	P2.vs.BB22	CD34	2.21718	9.23043	3.8e-221	8.6e-219	Up
	F49.vs.BB22	BANK1	1.71117	9.59874	2.1e-220	3.1e-218	Up
	P2.vs.F49	RAN	-1.34334	10.3402	1.2e-218	4.2e-216	Down
	P2.vs.BB22	RASD1	2.13229	9.52331	1.8e-215	3.9e-213	Up
	Q2.vs.F49	CD69	1.76975	9.56787	3.3e-215	6.5e-213	Up
	P2.vs.BB22	IL1B	2.27437	9.2681	7.6e-215	1.7e-212	Up
	F49.vs.BB22	MYL4	-1.77797	9.21906	4.2e-214	5.9e-212	Down
	P2.vs.F49	VDAC1	-1.20272	10.3328	9.2e-213	3.2e-210	Down
	F49.vs.BB22	RPL22L1	1.24997	9.74178	2.6e-210	3.6e-208	Up
	Q2.vs.BB22	XBP1	1.65339	10.6531	2.6e-211	5.6e-208	Up
	P2.vs.F49	TCF4	1.16384	9.99044	2.2e-210	7.4e-208	Up
	P2.vs.F49	H2AFZ	-1.89193	11.0124	3.9e-209	1.3e-206	Down
	P2.vs.BB22	OSR2	2.40774	9.19091	7.1e-209	1.5e-206	Up
	F49.vs.BB22	LYN	-1.65198	9.32823	4.7e-208	6.4e-206	Down
	Q2.vs.BB22	CD81	-1.18643	9.9176	4.6e-209	8.7e-206	Down
	P2.vs.BB22	PPP1R14A	-2.54108	9.40379	4.8e-208	1e-205	Down
	P2.vs.BB22	CD38	-2.06827	9.51394	1.5e-207	3.1e-205	Down
	P2.vs.BB22	DCTN4	2.09608	9.29613	2.6e-207	5.3e-205	Up
	Q2.vs.F49	NAV1	-1.69394	9.30258	7.9e-207	1.5e-204	Down
	F49.vs.BB22	UCP2	-1.02933	9.95005	2.9e-206	4e-204	Down
	P2.vs.BB22	CCDC112	-2.6022	9.39801	4.2e-206	8.7e-204	Down
	P2.vs.BB22	FOLR2	2.29002	9.21378	4.4e-206	8.9e-204	Up
	P2.vs.F49	LDHB	-1.40812	9.9984	7.1e-206	2.3e-203	Down
	F49.vs.BB22	PLEKHG4B	1.88909	9.24009	3.7e-202	4.9e-200	Up
	Q2.vs.F49	CPNE2	-1.4952	9.43357	4.9e-201	9.2e-199	Down
	P2.vs.F49	RPL22L1	-1.39713	9.74178	1e-200	3.2e-198	Down
	P2.vs.BB22	HSP90AA1	-1.17188	10.7326	2.4e-199	4.7e-197	Down
	Q2.vs.F49	CAV1	-1.86579	9.22136	3.7e-199	6.7e-197	Down
	F49.vs.BB22	NRN1	1.93577	9.39457	1.6e-198	2.1e-196	Up
	F49.vs.BB22	TFDP2	-1.61304	9.30522	2.8e-197	3.6e-195	Down
	P2.vs.BB22	HLA-DQA1	1.97346	9.54334	2e-196	3.8e-194	Up
	F49.vs.BB22	UHRF1	1.41781	9.82713	1.2e-195	1.6e-193	Up
	Q2.vs.F49	TUBA4A	-1.60166	9.39197	2.7e-195	4.8e-193	Down
	Q2.vs.F49	PLD4	1.74342	9.34848	4.1e-195	7.3e-193	Up
	P2.vs.BB22	S100A6	2.07253	9.56835	7.1e-195	1.3e-192	Up
	P2.vs.F49	MZT2B	-1.17188	10.0971	6.1e-195	1.8e-192	Down
	F49.vs.BB22	MZT2A	1.2089	9.67329	2.6e-194	3.3e-192	Up
	F49.vs.BB22	POU4F1	1.91771	9.24448	3e-193	3.8e-191	Up
	F49.vs.BB22	STIM2	-1.64005	9.3341	4e-193	5e-191	Down
	P2.vs.BB22	ENG	1.96423	9.36103	2.6e-192	4.8e-190	Up
	F49.vs.BB22	TPM3	1.10479	9.83739	4.4e-192	5.5e-190	Up
	P2.vs.BB22	CDC25B	-2.41977	9.35504	4.5e-192	8.2e-190	Down
	F49.vs.BB22	BIN1	1.69003	9.37306	9.6e-192	1.2e-189	Up
	P2.vs.F49	RPL17	1.27866	9.50758	1.2e-191	3.5e-189	Up
	P2.vs.F49	EIF4A2	1.12482	9.89818	5.6e-191	1.6e-188	Up
	F49.vs.BB22	CD38	-1.3631	9.51394	2.2e-189	2.7e-187	Down
	Q2.vs.F49	ID3	-1.20961	9.87971	1.6e-188	2.7e-186	Down
	F49.vs.BB22	F13A1	1.83254	9.24456	6.3e-187	7.7e-185	Up
	Q2.vs.BB22	SOCS2	1.53965	10.5327	7.7e-188	1.2e-184	Up
	Q2.vs.F49	TFDP2	1.47693	9.30522	8.4e-187	1.4e-184	Up
	P2.vs.F49	NBEAL1	1.26574	9.61161	6e-187	1.7e-184	Up
	P2.vs.BB22	HBB	6.66537	10.7291	2.3e-186	4.3e-184	Up
	P2.vs.F49	PDLIM1	-1.5212	9.72705	4.3e-186	1.2e-183	Down
	P2.vs.BB22	SIT1	-2.47045	9.28263	1.1e-185	2e-183	Down
	F49.vs.BB22	C1QTNF4	2.14809	9.29202	3e-185	3.6e-183	Up
	Q2.vs.F49	MYL4	1.52527	9.21906	1.9e-184	3.2e-182	Up
	F49.vs.BB22	ZNF428	1.24758	9.57653	1e-183	1.2e-181	Up
	Q2.vs.F49	MDK	-1.71968	9.28946	7.8e-184	1.3e-181	Down
	Q2.vs.F49	44448	-1.04423	9.68359	4.5e-183	7.4e-181	Down
	F49.vs.BB22	NCF4	1.45988	9.51358	3e-181	3.6e-179	Up
	P2.vs.F49	FABP5	-2.03079	9.56295	4.5e-181	1.2e-178	Down
	Q2.vs.F49	TUBA1A	1.23144	9.69323	4.1e-180	6.6e-178	Up
	P2.vs.F49	HBA2	4.94077	9.78302	4.1e-180	1.1e-177	Up
	P2.vs.BB22	AL356234.3	2.04007	9.19686	6.8e-180	1.2e-177	Up
	P2.vs.BB22	VSIG10	1.96955	9.32149	5.6e-179	9.8e-177	Up
	P2.vs.BB22	ELK3	2.00056	9.2792	2.2e-178	3.9e-176	Up
	P2.vs.BB22	BIN1	1.88808	9.37306	4.3e-178	7.5e-176	Up
	Q2.vs.F49	MME	-1.1273	9.87041	1e-177	1.6e-175	Down
	P2.vs.F49	SLC25A5	-1.10654	10.3026	7.5e-178	2e-175	Down
	F49.vs.BB22	VSIG10	1.69228	9.32149	3.7e-176	4.3e-174	Up
	Q2.vs.F49	DNASE1L3	1.49551	9.1907	1.5e-175	2.4e-173	Up
	F49.vs.BB22	TNFRSF17	-1.65678	9.19742	4.8e-175	5.5e-173	Down
	P2.vs.BB22	NEAT1	1.58516	9.7839	4.4e-175	7.5e-173	Up
	P2.vs.F49	EBLN3P	1.47246	9.38758	6.6e-175	1.7e-172	Up
	P2.vs.F49	LTB	1.58368	11.4604	1.2e-174	3.1e-172	Up
	F49.vs.BB22	IGLL5	-1.44545	9.16697	2.8e-174	3.2e-172	Down
	Q2.vs.F49	PTPN18	-1.42389	9.35915	3.1e-174	4.9e-172	Down
	F49.vs.BB22	CLEC14A	1.82056	9.25931	5.6e-174	6.3e-172	Up
	F49.vs.BB22	CAV1	1.88304	9.22136	7.3e-174	8.3e-172	Up
	F49.vs.BB22	LHPP	-1.75497	9.2964	7.7e-174	8.6e-172	Down
	P2.vs.BB22	MYL12A	-1.13056	10.2856	1.6e-173	2.7e-171	Down
	P2.vs.BB22	TNFRSF1B	1.99218	9.23395	4.6e-173	7.6e-171	Up
	P2.vs.BB22	HLA-DQB1	1.17087	10.0914	7.2e-173	1.2e-170	Up
	Q2.vs.F49	MTPN	1.08257	9.56831	9.7e-173	1.5e-170	Up
	P2.vs.BB22	S100A4	1.92543	9.86979	6.4e-172	1e-169	Up
	Q2.vs.BB22	S100A4	1.75396	9.86979	2.1e-172	2.6e-169	Up
	F49.vs.BB22	GNA15	1.71084	9.3375	3.8e-171	4.2e-169	Up
	F49.vs.BB22	NAV1	1.67921	9.30258	6.5e-171	7.2e-169	Up
	Q2.vs.F49	F13A1	-1.62938	9.24456	6.2e-171	9.6e-169	Down
	P2.vs.F49	B4GALT1	1.86347	9.24967	2.2e-170	5.1e-168	Up
	Q2.vs.F49	KLF6	1.53162	9.33576	3.6e-170	5.4e-168	Up
	P2.vs.F49	HMGB2	-2.01811	11.3822	4.8e-170	1.1e-167	Down
	Q2.vs.F49	MPP1	-1.19067	9.63465	5.3e-169	7.9e-167	Down
	P2.vs.F49	MAD2L2	-1.68655	9.56254	3.7e-169	8.4e-167	Down
	F49.vs.BB22	NEAT1	1.32611	9.7839	1.9e-168	2.1e-166	Up
	F49.vs.BB22	NCF2	1.68125	9.30088	2.1e-168	2.3e-166	Up
	Q2.vs.F49	C12orf75	1.25015	9.55863	3.2e-168	4.8e-166	Up
	F49.vs.BB22	HSPA1B	-1.77016	9.22095	6.8e-168	7.2e-166	Down
	F49.vs.BB22	MYO1C	-1.65783	9.17735	7.8e-168	8.2e-166	Down
	Q2.vs.F49	ARID5B	-1.50674	9.43311	5.7e-168	8.3e-166	Down
	Q2.vs.F49	AP1S2	1.21033	9.45735	6.6e-168	9.6e-166	Up
	Q2.vs.BB22	LTB	1.72575	11.4604	1.3e-168	1.5e-165	Up
	F49.vs.BB22	HACD1	1.6506	9.23594	2.1e-166	2.2e-164	Up
	F49.vs.BB22	PTPN18	1.53929	9.35915	2.8e-166	2.9e-164	Up
	P2.vs.F49	MZT2A	-1.24809	9.67329	1.8e-166	3.9e-164	Down
	P2.vs.BB22	LDHB	-1.37692	9.9984	1.5e-165	2.4e-163	Down
	P2.vs.BB22	TSPAN7	1.93226	9.21069	3.4e-165	5.4e-163	Up
	P2.vs.F49	TSPAN5	-1.84084	9.25466	2.7e-165	5.8e-163	Down
	P2.vs.F49	ARHGAP24	1.71094	9.18958	1.9e-164	4e-162	Up
	P2.vs.F49	LDHA	-1.38426	9.91666	3e-164	6.2e-162	Down
	Q2.vs.F49	SMIM3	-1.27766	9.53696	1.5e-163	2.1e-161	Down
	P2.vs.F49	DUSP1	1.44573	9.65993	2.8e-163	5.6e-161	Up
	P2.vs.BB22	IFITM3	2.02433	9.30141	1e-162	1.6e-160	Up
	F49.vs.BB22	ATP1A4	-1.46574	9.15957	2.2e-162	2.3e-160	Down
	F49.vs.BB22	44448	1.07336	9.68359	2.5e-162	2.6e-160	Up
	P2.vs.BB22	CNR2	1.94381	9.2667	1.9e-162	2.9e-160	Up
	Q2.vs.F49	MLXIP	-1.19563	9.65056	1.7e-161	2.4e-159	Down
	F49.vs.BB22	APRT	1.11775	9.7223	4.8e-161	4.9e-159	Up
	P2.vs.F49	HLA-DQA1	1.44416	9.54334	6.2e-161	1.2e-158	Up
	P2.vs.F49	HTR3A	1.62756	9.16156	8.9e-161	1.7e-158	Up
	P2.vs.BB22	NAP1L1	-1.05565	10.2315	4.9e-160	7.5e-158	Down
	F49.vs.BB22	CMTM8	1.41911	9.65563	1.4e-159	1.4e-157	Up
	P2.vs.BB22	DUSP26	1.97623	9.24399	5.4e-159	8.2e-157	Up
	Q2.vs.F49	FOSB	1.4139	9.39148	1e-158	1.4e-156	Up
	Q2.vs.F49	HACD1	-1.47104	9.23594	2.1e-158	2.9e-156	Down
	Q2.vs.F49	NCF4	-1.21344	9.51358	3.6e-157	4.9e-155	Down
	Q2.vs.F49	ACSM3	1.4839	9.22841	3.9e-157	5.3e-155	Up
	F49.vs.BB22	KCNK12	1.73641	9.27271	8.7e-157	8.7e-155	Up
	P2.vs.F49	MYLIP	1.61971	9.27176	5.6e-157	1e-154	Up
	F49.vs.BB22	NPTX1	1.64922	9.22068	1.3e-156	1.3e-154	Up
	F49.vs.BB22	DNASE1L3	-1.45395	9.1907	1.4e-156	1.3e-154	Down
	P2.vs.F49	TYMS	-2.12011	9.81719	9e-157	1.7e-154	Down
	P2.vs.F49	ENO1	-1.25222	10.0727	1.2e-156	2.1e-154	Down
	Q2.vs.F49	KCNK12	-1.58942	9.27271	1.7e-156	2.3e-154	Down
	F49.vs.BB22	SYNGR1	1.60877	9.29243	9.6e-156	9.3e-154	Up
	Q2.vs.F49	IGLC7	3.23084	9.31111	1.1e-155	1.4e-153	Up
	Q2.vs.BB22	HBB	5.40074	10.7291	2.5e-156	2.8e-153	Up
	P2.vs.F49	CD9	-1.4544	10.405	4.1e-155	7.1e-153	Down
	F49.vs.BB22	GIMAP4	1.68979	9.25503	1.2e-154	1.1e-152	Up
	Q2.vs.F49	HBA2	3.77816	9.78302	1.8e-154	2.4e-152	Up
	F49.vs.BB22	CISH	1.62366	9.25185	2.7e-154	2.6e-152	Up
	P2.vs.F49	TUBA1B	-1.84375	11.5292	1.6e-154	2.8e-152	Down
	P2.vs.BB22	CYTL1	2.04948	9.25069	5.1e-154	7.5e-152	Up
	P2.vs.BB22	HMGN2	-1.55219	11.1045	7.3e-154	1.1e-151	Down
	Q2.vs.F49	BIK	1.21805	9.17402	1.6e-153	2e-151	Up
	P2.vs.F49	NFIA-AS2	1.43141	9.15379	5.7e-153	9.6e-151	Up
	F49.vs.BB22	UBE2J1	-1.32297	9.41215	1.1e-152	1.1e-150	Down
	P2.vs.BB22	FOSB	1.7292	9.39148	1.9e-152	2.8e-150	Up
	P2.vs.BB22	FNBP1	1.57147	9.4293	4.1e-152	5.8e-150	Up
	F49.vs.BB22	PTP4A3	1.61818	9.29809	7.6e-152	7.1e-150	Up
	Q2.vs.F49	GPM6B	-1.3955	9.33163	9.6e-152	1.2e-149	Down
	F49.vs.BB22	TSC22D4	1.17409	9.59982	1.7e-151	1.6e-149	Up
	F49.vs.BB22	NCF1	-1.31442	9.52628	1.8e-151	1.7e-149	Down
	P2.vs.BB22	SOX4	-1.09793	10.6956	1.3e-151	1.9e-149	Down
	P2.vs.BB22	SELL	2.12984	9.33427	4.1e-151	5.8e-149	Up
	F49.vs.BB22	RNASET2	1.40695	9.52677	8.4e-151	7.6e-149	Up
	P2.vs.BB22	S100A1	1.92968	9.29236	1.3e-150	1.8e-148	Up
	P2.vs.BB22	VSIR	1.7891	9.22542	2.3e-150	3.1e-148	Up
	Q2.vs.F49	SYNGR1	-1.42418	9.29243	1.3e-149	1.6e-147	Down
	P2.vs.F49	CDKN2C	-1.81879	9.36126	1.1e-149	1.8e-147	Down
	F49.vs.BB22	FHL1	1.46541	9.33215	2e-149	1.8e-147	Up
	Q2.vs.F49	CBX1	1.25558	9.28681	1.9e-148	2.3e-146	Up
	P2.vs.BB22	LYSMD2	1.64029	9.36386	1.8e-148	2.4e-146	Up
	Q2.vs.F49	C1QTNF4	-1.80341	9.29202	7.3e-148	9.1e-146	Down
	Q2.vs.F49	TSC22D4	-1.04775	9.59982	8.1e-148	1e-145	Down
	F49.vs.BB22	S100A6	1.55333	9.56835	1.3e-147	1.2e-145	Up
	F49.vs.BB22	CPNE2	1.36706	9.43357	1.6e-147	1.4e-145	Up
	P2.vs.F49	RHOC	1.5183	9.20178	1.3e-147	2.2e-145	Up
	F49.vs.BB22	STX7	-1.27961	9.45059	4.9e-147	4.3e-145	Down
	P2.vs.F49	NRN1	1.37891	9.39457	4.4e-147	7.3e-145	Up
	P2.vs.BB22	CXXC5	-1.79523	9.37557	1.4e-146	1.9e-144	Down
	Q2.vs.F49	NSMCE1	1.40244	9.56399	2.2e-146	2.7e-144	Up
	F49.vs.BB22	MGMT	1.26747	9.46402	4.8e-146	4.2e-144	Up
	Q2.vs.F49	PCDH9	1.4242	9.47538	1.7e-145	2.1e-143	Up
	P2.vs.F49	MZF1-AS1	1.59825	9.21182	1.9e-145	3.1e-143	Up
	F49.vs.BB22	ZFP36	-1.45652	9.35959	5.7e-145	5e-143	Down
	P2.vs.BB22	CLEC14A	1.86918	9.25931	2.4e-144	3.2e-142	Up
	F49.vs.BB22	ENG	1.48334	9.36103	9.5e-144	8.1e-142	Up
	Q2.vs.F49	HHIP-AS1	-1.35769	9.34822	9.3e-144	1.1e-141	Down
	P2.vs.F49	IGKC	1.37382	10.6099	1.4e-143	2.2e-141	Up
	Q2.vs.F49	CD36	1.45366	9.24955	2e-143	2.3e-141	Up
	Q2.vs.F49	ENG	-1.33625	9.36103	4.1e-143	4.8e-141	Down
	Q2.vs.F49	CD9	-1.11316	10.405	7.2e-143	8.4e-141	Down
	P2.vs.F49	IDH2	-1.22071	9.81871	1.2e-142	1.8e-140	Down
	P2.vs.F49	PKM	-1.10075	10.0314	1.5e-142	2.3e-140	Down
	P2.vs.BB22	RNASET2	1.60581	9.52677	2.5e-142	3.3e-140	Up
	P2.vs.F49	TXNIP	1.09773	9.73495	3.7e-142	5.6e-140	Up
	Q2.vs.F49	S100A11	1.37859	9.22757	7.1e-142	8.2e-140	Up
	Q2.vs.F49	PLEKHA2	1.40778	9.30022	1.4e-141	1.6e-139	Up
	P2.vs.F49	ZNF428	-1.1916	9.57653	1.3e-141	1.9e-139	Down
	P2.vs.BB22	ALOX5	1.68257	9.38484	1.5e-141	2e-139	Up
	F49.vs.BB22	S100A1	1.60179	9.29236	3.3e-141	2.8e-139	Up
	F49.vs.BB22	CYTL1	1.66793	9.25069	3.5e-140	2.9e-138	Up
	P2.vs.BB22	TXNIP	1.30225	9.73495	1.3e-139	1.7e-137	Up
	P2.vs.BB22	C16orf74	-2.05275	9.26487	1.4e-139	1.8e-137	Down
	P2.vs.F49	CAV1	-1.88903	9.22136	1.5e-139	2.2e-137	Down
	Q2.vs.F49	CCDC112	1.48912	9.39801	3.5e-139	3.9e-137	Up
	P2.vs.BB22	IGLC2	-3.52435	9.9925	3.7e-139	4.6e-137	Down
	Q2.vs.F49	CCL17	-2.22488	10.6908	1.4e-138	1.5e-136	Down
	Q2.vs.F49	MS4A6A	1.66054	9.1991	1.9e-138	2.1e-136	Up
	P2.vs.BB22	FABP5	-1.88467	9.56295	2.8e-138	3.5e-136	Down
	P2.vs.F49	JCHAIN	1.16119	11.3566	2.5e-138	3.7e-136	Up
	Q2.vs.F49	C16orf74	1.36949	9.26487	3.7e-138	4.1e-136	Up
	F49.vs.BB22	ENAM	1.59759	9.38739	6.9e-138	5.7e-136	Up
	P2.vs.BB22	PTP4A3	1.7929	9.29809	2.8e-137	3.5e-135	Up
	P2.vs.BB22	CALM1	1.11076	10.0856	1.1e-136	1.4e-134	Up
	P2.vs.BB22	LPAR6	1.82065	9.20006	3.5e-136	4.2e-134	Up
	Q2.vs.F49	JUNB	1.4559	9.51286	8.3e-136	8.9e-134	Up
	F49.vs.BB22	MEF2C	1.17358	9.67319	1.2e-135	9.5e-134	Up
	P2.vs.F49	POU4F1	-1.80144	9.24448	7.7e-136	1.1e-133	Down
	F49.vs.BB22	ADARB1	-1.28749	9.16054	2.1e-135	1.7e-133	Down
	P2.vs.F49	HLA-DRB5	1.38091	9.261	2.7e-135	4e-133	Up
	F49.vs.BB22	IFITM3	1.57193	9.30141	6.8e-135	5.5e-133	Up
	Q2.vs.F49	AC008060.1	-1.36853	9.29567	1e-134	1.1e-132	Down
	P2.vs.F49	RANBP1	-1.28827	9.9726	9.1e-135	1.3e-132	Down
	Q2.vs.F49	CST3	1.69231	9.38483	4.1e-134	4.3e-132	Up
	P2.vs.BB22	GNA15	1.76618	9.3375	5.1e-134	6.1e-132	Up
	Q2.vs.F49	GIMAP4	-1.43924	9.25503	8.2e-134	8.6e-132	Down
	P2.vs.BB22	ADGRE5	1.76644	9.25591	1.5e-133	1.8e-131	Up
	P2.vs.BB22	IGLC5	-2.05547	9.26235	3.7e-133	4.4e-131	Down
	Q2.vs.F49	HIST1H1C	-1.41529	10.5552	1.2e-132	1.2e-130	Down
	F49.vs.BB22	ETS2	1.37899	9.39262	4.4e-132	3.5e-130	Up
	P2.vs.F49	NHSL2	1.30595	9.30579	5.6e-132	7.9e-130	Up
	F49.vs.BB22	TUBA1A	-1.09964	9.69323	3.2e-131	2.5e-129	Down
	F49.vs.BB22	CKLF	1.34276	9.36875	3.9e-131	3e-129	Up
	P2.vs.BB22	CISH	1.73122	9.25185	3.8e-131	4.4e-129	Up
	F49.vs.BB22	GNPTAB	1.45664	9.30957	1.2e-130	8.9e-129	Up
	P2.vs.BB22	VAMP5	1.66977	9.4408	1.5e-130	1.7e-128	Up
	P2.vs.F49	TAGLN2	-1.29803	9.64761	1.7e-130	2.4e-128	Down
	F49.vs.BB22	FCRL1	-1.1602	9.16565	2.4e-129	1.8e-127	Down
	F49.vs.BB22	HERPUD1	-1.45718	9.37536	5e-129	3.8e-127	Down
	Q2.vs.F49	FAM212A	-1.21443	9.35069	3.9e-129	4e-127	Down
	F49.vs.BB22	AP1S2	-1.13603	9.45735	9e-129	6.8e-127	Down
	F49.vs.BB22	APBB2	-1.27783	9.17022	1.3e-128	1e-126	Down
	Q2.vs.F49	PXDN	-1.31397	9.21494	1.1e-128	1.1e-126	Down
	F49.vs.BB22	FAM212A	1.34003	9.35069	3.5e-128	2.6e-126	Up
	Q2.vs.BB22	ENAM	1.69025	9.38739	9.6e-129	8.1e-126	Up
	P2.vs.BB22	LINC00958	1.61899	9.29618	7.6e-128	8.7e-126	Up
	F49.vs.BB22	DENND3	1.46164	9.27181	2.1e-127	1.6e-125	Up
	F49.vs.BB22	MDK	1.53837	9.28946	2.4e-127	1.7e-125	Up
	P2.vs.BB22	GNPTAB	1.67723	9.30957	4.4e-127	5e-125	Up
	F49.vs.BB22	DTX1	-1.39498	9.29298	1.1e-126	7.7e-125	Down
	Q2.vs.F49	APP	1.33062	9.20018	1.5e-126	1.5e-124	Up
	Q2.vs.F49	NPTX1	-1.40868	9.22068	1.7e-126	1.7e-124	Down
	Q2.vs.F49	VSIG10	-1.25848	9.32149	4.3e-126	4.3e-124	Down
	P2.vs.BB22	RHOC	1.72443	9.20178	7.5e-126	8.4e-124	Up
	F49.vs.BB22	IRF4	-1.34201	9.20131	1.2e-125	9e-124	Down
	P2.vs.BB22	IFITM1	1.66253	9.1951	8.3e-126	9.3e-124	Up
	P2.vs.F49	TUBB	-1.46834	11.0799	1.4e-125	1.9e-123	Down
	P2.vs.BB22	TCF4	1.04312	9.99044	2.8e-125	3.1e-123	Up
	P2.vs.BB22	H2AFV	-1.1977	10.0403	2.9e-125	3.2e-123	Down
	P2.vs.F49	UHRF1	-1.30623	9.82713	3.9e-125	5.3e-123	Down
	F49.vs.BB22	FAM129C	-1.30581	9.33826	1.1e-124	7.8e-123	Down
	P2.vs.BB22	ASRGL1	-1.75673	9.19415	2e-124	2.1e-122	Down
	F49.vs.BB22	RAB34	1.40114	9.26736	3.3e-124	2.4e-122	Up
	P2.vs.BB22	H2AFZ	-1.50817	11.0124	3.1e-124	3.3e-122	Down
	F49.vs.BB22	BIK	-1.08581	9.17402	1.1e-123	7.9e-122	Down
	F49.vs.BB22	MTSS1	-1.28582	9.16199	5.3e-123	3.8e-121	Down
	P2.vs.F49	MTRNR2L10	1.22079	9.31317	4.6e-123	6.1e-121	Up
	Q2.vs.BB22	PLAC8	1.45682	9.58992	9.4e-124	7.1e-121	Up
	P2.vs.BB22	TIFA	-1.769	9.32534	9.3e-123	9.9e-121	Down
	F49.vs.BB22	PRMT1	1.08467	9.55793	2.8e-122	2e-120	Up
	Q2.vs.F49	BIN1	-1.15778	9.37306	2.8e-122	2.7e-120	Down
	F49.vs.BB22	HIST1H2BG	-1.3375	9.41266	8.1e-122	5.7e-120	Down
	Q2.vs.BB22	CD36	1.64009	9.24955	8.7e-123	6.3e-120	Up
	Q2.vs.F49	IGLC6	2.60886	9.27199	1.7e-121	1.6e-119	Up
	P2.vs.BB22	TLE1	1.57214	9.33275	1.9e-121	2e-119	Up
	P2.vs.F49	AL136454.1	1.24264	9.33781	2.2e-121	2.9e-119	Up
	P2.vs.BB22	UBE2J1	-1.62353	9.41215	5.2e-121	5.5e-119	Down
	P2.vs.BB22	RNF157	1.61058	9.20924	6.8e-121	7.1e-119	Up
	Q2.vs.BB22	RGS2	-1.72811	9.36643	1.6e-121	1.1e-118	Down
	F49.vs.BB22	PTPN6	-1.16962	9.46125	8.3e-120	5.7e-118	Down
	P2.vs.BB22	MTRNR2L8	1.12782	9.58768	5.6e-120	5.8e-118	Up
	Q2.vs.F49	TNFRSF17	1.23609	9.19742	6.5e-120	6.1e-118	Up
	P2.vs.F49	NUDT1	-1.16372	9.51197	1e-119	1.3e-117	Down
	P2.vs.BB22	CDK6	1.39802	9.50124	2.8e-119	2.9e-117	Up
	F49.vs.BB22	CDHR3	-1.34876	9.16896	7.1e-119	4.9e-117	Down
	P2.vs.F49	CD72	1.27388	9.60936	8.9e-119	1.1e-116	Up
	P2.vs.BB22	RAG1	1.56548	9.40062	1.4e-118	1.4e-116	Up
	P2.vs.F49	S100A11	1.40123	9.22757	1.7e-118	2e-116	Up
	F49.vs.BB22	RNF130	1.41137	9.24506	3.1e-118	2.1e-116	Up
	P2.vs.F49	MRVI1-AS1	1.35992	9.15859	1.8e-118	2.1e-116	Up
	F49.vs.BB22	S100A11	-1.32689	9.22757	4.5e-118	3.1e-116	Down
	F49.vs.BB22	ERG	1.4483	9.31679	9.7e-118	6.6e-116	Up
	Q2.vs.F49	TRAF3IP2	-1.25405	9.23705	1.5e-117	1.3e-115	Down
	P2.vs.F49	PCLAF	-1.90117	10.0261	1.2e-117	1.4e-115	Down
	Q2.vs.F49	ASRGL1	1.02388	9.19415	2.2e-117	2e-115	Up
	Q2.vs.F49	RAB34	-1.22759	9.26736	2.8e-117	2.5e-115	Down
	P2.vs.F49	BIRC5	-1.82767	9.54123	2.4e-117	2.8e-115	Down
	P2.vs.F49	MCM7	-1.64755	9.58862	5.3e-117	6.3e-115	Down
	P2.vs.F49	AL031777.3	1.43411	9.41475	8.1e-117	9.5e-115	Up
	P2.vs.F49	PLEKHG4B	-1.58901	9.24009	1e-116	1.2e-114	Down
	P2.vs.F49	FOLR2	1.48046	9.21378	1.4e-116	1.6e-114	Up
	P2.vs.F49	CRNDE	-1.55624	9.26285	3e-116	3.4e-114	Down
	Q2.vs.F49	UGT3A2	-1.32737	9.20847	4.2e-116	3.8e-114	Down
	Q2.vs.F49	RCAN1	-1.26871	9.24551	6.2e-116	5.5e-114	Down
	Q2.vs.BB22	IGKC	-1.87961	10.6099	8.6e-117	5.7e-114	Down
	F49.vs.BB22	ZEB2	-1.07324	9.57412	1e-115	6.9e-114	Down
	P2.vs.F49	NUSAP1	-1.98811	9.8092	7.5e-116	8.4e-114	Down
	P2.vs.F49	CCDC81	-1.39768	9.37101	1.8e-115	2.1e-113	Down
	F49.vs.BB22	IGLC7	-2.31486	9.31111	3.2e-115	2.1e-113	Down
	P2.vs.BB22	EIF4A3	-1.52248	9.48674	2.7e-115	2.7e-113	Down
	Q2.vs.F49	CHD7	-1.21054	9.32199	3.5e-115	3.1e-113	Down
	P2.vs.F49	SNRPD1	-1.07868	9.77587	3.1e-115	3.4e-113	Down
	Q2.vs.F49	CD34	-1.20459	9.23043	4.1e-115	3.6e-113	Down
	F49.vs.BB22	AC002454.1	1.42662	9.28201	1e-114	6.7e-113	Up
	F49.vs.BB22	IL1B	1.40036	9.2681	1.1e-114	7.1e-113	Up
	P2.vs.BB22	TPM3	1.04469	9.83739	8.3e-115	8.1e-113	Up
	P2.vs.BB22	TSC22D4	1.22316	9.59982	2e-114	2e-112	Up
	F49.vs.BB22	IGLC6	-2.44695	9.27199	3.2e-114	2.1e-112	Down
	F49.vs.BB22	VSIR	1.28692	9.22542	4.4e-114	2.9e-112	Up
	Q2.vs.F49	CLEC14A	-1.40041	9.25931	4e-114	3.5e-112	Down
	P2.vs.BB22	ETS2	1.51421	9.39262	4.1e-114	4e-112	Up
	Q2.vs.F49	PTPRC	1.16152	9.38134	5.1e-114	4.4e-112	Up
	F49.vs.BB22	TERF2	1.42686	9.59534	7.5e-114	4.9e-112	Up
	Q2.vs.F49	ZFP36	1.22172	9.35959	6.7e-114	5.8e-112	Up
	F49.vs.BB22	GPM6B	1.29821	9.33163	1.1e-113	7.3e-112	Up
	F49.vs.BB22	CD34	1.28782	9.23043	1.7e-113	1.1e-111	Up
	Q2.vs.F49	EMP3	1.16112	9.36867	2e-113	1.8e-111	Up
	Q2.vs.F49	KCNA5	-1.22767	9.37784	3.2e-113	2.8e-111	Down
	P2.vs.F49	MATK	1.20543	9.14779	3.5e-113	3.8e-111	Up
	F49.vs.BB22	UGT3A2	1.42311	9.20847	7.1e-113	4.6e-111	Up
	P2.vs.BB22	GUCY1A1	1.62568	9.23213	2.9e-112	2.8e-110	Up
	P2.vs.BB22	HIST1H4C	-2.08646	11.3223	4e-112	3.8e-110	Down
	P2.vs.BB22	FAM69C	1.53192	9.19617	4.9e-112	4.6e-110	Up
	P2.vs.BB22	GAS6	1.55468	9.18744	4.9e-112	4.6e-110	Up
	F49.vs.BB22	JUP	1.18375	9.39348	1.7e-111	1.1e-109	Up
	P2.vs.F49	ZCCHC7	1.01996	9.65572	1.9e-111	2e-109	Up
	F49.vs.BB22	HPCAL1	1.19979	9.39415	3.5e-111	2.3e-109	Up
	F49.vs.BB22	CCDC69	-1.14646	9.34005	7e-111	4.5e-109	Down
	F49.vs.BB22	FCRL5	-1.28671	9.15897	7.3e-111	4.6e-109	Down
	P2.vs.BB22	LEF1	1.21445	9.87631	7e-111	6.5e-109	Up
	F49.vs.BB22	LBH	-1.34722	9.24641	1.2e-110	7.5e-109	Down
	P2.vs.F49	SLC16A9	1.3116	9.16938	7.7e-111	8.3e-109	Up
	F49.vs.BB22	TRAF3IP2	1.33268	9.23705	1.3e-110	8.3e-109	Up
	P2.vs.F49	CR2	1.33136	9.25173	1.5e-110	1.6e-108	Up
	Q2.vs.F49	PSIP1	1.01709	9.43892	3e-110	2.5e-108	Up
	P2.vs.BB22	ECM1	1.4254	9.27131	4.1e-110	3.8e-108	Up
	P2.vs.F49	S100Z	1.2696	9.15453	4.9e-110	5.2e-108	Up
	P2.vs.F49	MYBL2	-1.6559	9.37281	8.5e-110	9e-108	Down
	P2.vs.F49	HBG2	4.9437	9.76254	9.4e-110	9.8e-108	Up
	P2.vs.F49	TMEM154	1.30879	9.27684	9.7e-110	1e-107	Up
	F49.vs.BB22	CD180	-1.35848	9.22195	1.6e-109	1e-107	Down
	P2.vs.BB22	CXCR4	-1.04024	10.3797	1.1e-109	1e-107	Down
	F49.vs.BB22	DNASE2	-1.27453	9.1754	1.7e-109	1.1e-107	Down
	P2.vs.F49	CD37	1.05929	10.0731	2.4e-109	2.4e-107	Up
	P2.vs.F49	ZFP36	1.3377	9.35959	3e-109	3.1e-107	Up
	P2.vs.BB22	GNAQ	1.5969	9.23867	3.7e-109	3.4e-107	Up
	F49.vs.BB22	SELL	1.53309	9.33427	5.6e-109	3.4e-107	Up
	P2.vs.BB22	SLC27A3	1.54362	9.21749	9e-109	8.1e-107	Up
	P2.vs.BB22	MRVI1-AS1	1.52002	9.15859	1.3e-108	1.2e-106	Up
	P2.vs.F49	IL2RA	1.32254	9.15632	1.3e-108	1.3e-106	Up
	P2.vs.BB22	LMO2	1.55519	9.19376	1.5e-108	1.3e-106	Up
	F49.vs.BB22	UHRF2	-1.16257	9.21493	5.1e-108	3.1e-106	Down
	P2.vs.BB22	ACSM3	-2.11235	9.22841	4.4e-108	3.9e-106	Down
	P2.vs.BB22	HBA2	4.94077	9.78302	6.5e-108	5.7e-106	Up
	Q2.vs.F49	UBE2J1	1.06851	9.41215	9.7e-108	7.9e-106	Up
	P2.vs.F49	MAD2L1	-1.50906	9.50988	7.9e-108	8e-106	Down
	F49.vs.BB22	TUBB6	-1.01091	9.16395	1.6e-107	9.6e-106	Down
	P2.vs.F49	CKS1B	-1.50645	9.79942	9.9e-108	9.9e-106	Down
	P2.vs.BB22	NFIA-AS2	1.48651	9.15379	1.4e-107	1.2e-105	Up
	P2.vs.BB22	JUNB	1.62418	9.51286	1.6e-107	1.4e-105	Up
	P2.vs.BB22	PLEKHA2	-1.75846	9.30022	2e-107	1.7e-105	Down
	F49.vs.BB22	HES6	-1.09369	9.16685	8.8e-107	5.3e-105	Down
	P2.vs.BB22	CARHSP1	-1.25428	9.69477	6.6e-107	5.6e-105	Down
	F49.vs.BB22	CDK6	1.1224	9.50124	1.5e-106	9.2e-105	Up
	F49.vs.BB22	BMP3	-1.28677	9.1579	2.2e-106	1.3e-104	Down
	Q2.vs.BB22	CLECL1	1.42847	9.5248	2.8e-107	1.7e-104	Up
	Q2.vs.F49	FHL1	-1.07844	9.33215	2.3e-106	1.9e-104	Down
	Q2.vs.F49	ALOX5AP	1.48477	9.40107	2.9e-106	2.3e-104	Up
	Q2.vs.F49	DENND3	-1.2012	9.27181	3.8e-106	3e-104	Down
	F49.vs.BB22	CORO1C	-1.30974	9.21623	6.8e-106	4e-104	Down
	P2.vs.BB22	C12orf57	-1.29766	9.63733	6.3e-106	5.3e-104	Down
	P2.vs.BB22	MAD2L2	-1.46058	9.56254	1.6e-105	1.3e-103	Down
	P2.vs.BB22	PCLAF	-1.86744	10.0261	1.7e-105	1.4e-103	Down
	F49.vs.BB22	PTPRC	-1.19274	9.38134	3.4e-105	2e-103	Down
	P2.vs.F49	SNRPA1	-1.29951	9.38685	2.6e-105	2.5e-103	Down
	P2.vs.F49	HIST1H2BD	1.33165	9.26949	2.6e-105	2.5e-103	Up
	P2.vs.F49	LINC01934	1.09073	9.14372	4.6e-105	4.5e-103	Up
	P2.vs.BB22	FCGRT	1.50825	9.30775	1e-104	8.4e-103	Up
	F49.vs.BB22	GPR18	-1.25871	9.22711	1.5e-104	8.6e-103	Down
	P2.vs.BB22	AL713998.1	1.84007	9.19969	2.5e-104	2e-102	Up
	F49.vs.BB22	HTRA3	1.23994	9.19867	4.9e-104	2.8e-102	Up
	F49.vs.BB22	BACH2	-1.16571	9.42205	5.7e-104	3.2e-102	Down
	Q2.vs.F49	STX7	1.03056	9.45059	4.4e-104	3.5e-102	Up
	Q2.vs.F49	UBXN10-AS1	-1.02342	9.16451	7.7e-104	6e-102	Down
	P2.vs.F49	UBE2T	-1.52608	9.39006	8.1e-104	7.7e-102	Down
	F49.vs.BB22	ARID5B	1.2286	9.43311	3.6e-103	2.1e-101	Up
	Q2.vs.F49	HIST1H4C	1.39034	11.3223	2.9e-103	2.2e-101	Up
	P2.vs.BB22	SH3BP2	1.45677	9.18865	3.3e-103	2.7e-101	Up
	Q2.vs.F49	LYN	1.12572	9.32823	4e-103	3.1e-101	Up
	Q2.vs.BB22	ATP1A4	-1.43464	9.15957	6.6e-104	3.9e-101	Down
	P2.vs.BB22	LSP1	-1.56659	9.49419	7.4e-103	5.9e-101	Down
	P2.vs.BB22	HMGB2	-1.59853	11.3822	9.6e-103	7.7e-101	Down
	P2.vs.BB22	EFNA1	1.46944	9.17055	1.2e-102	9.3e-101	Up
	P2.vs.BB22	C10orf128	1.49596	9.19817	3.1e-102	2.5e-100	Up
	P2.vs.F49	JUND	1.16804	9.35815	4.1e-102	3.8e-100	Up
	P2.vs.BB22	HTR3A	1.64535	9.16156	6.7e-102	5.3e-100	Up
	F49.vs.BB22	PXDN	1.27938	9.21494	1.3e-101	7.1e-100	Up
	F49.vs.BB22	GNG11	-1.0197	9.21361	2.5e-101	1.4e-99	Down
	P2.vs.F49	HMGB3	-1.6423	9.43017	1.9e-101	1.7e-99	Down
	P2.vs.BB22	SEMA6A	1.45487	9.16843	4.4e-101	3.4e-99	Up
	Q2.vs.F49	IFITM3	-1.22083	9.30141	9.3e-101	7e-99	Down
	P2.vs.BB22	MZF1-AS1	1.64379	9.21182	1.5e-100	1.2e-98	Up
	Q2.vs.F49	JUP	-1.00272	9.39348	8.6e-100	6.37e-98	Down
	F49.vs.BB22	RCAN1	1.28413	9.24551	1.5e-99	8.52e-98	Up
	P2.vs.BB22	RNF213	1.35002	9.32945	1.3e-99	9.7e-98	Up
	F49.vs.BB22	MCTP2	-1.26103	9.20806	1.9e-99	1.06e-97	Down
	F49.vs.BB22	DDIT4	1.49203	9.28483	1.9e-99	1.06e-97	Up
	F49.vs.BB22	DUSP6	1.2389	9.40817	2.2e-99	1.18e-97	Up
	F49.vs.BB22	KCNQ1OT1	-1.18876	9.18196	3.1e-99	1.7e-97	Down
	P2.vs.F49	PTTG1	-1.8635	9.78054	2e-99	1.75e-97	Down
	F49.vs.BB22	TM9SF3	1.22164	9.45051	3.3e-99	1.82e-97	Up
	P2.vs.F49	MS4A1	1.45171	9.76315	2.1e-99	1.87e-97	Up
	P2.vs.F49	CLK1	1.10288	9.43498	2.3e-99	2.05e-97	Up
	P2.vs.F49	IGLL1	-1.07932	11.7245	2.9e-99	2.48e-97	Down
	F49.vs.BB22	COMT	1.03815	9.40929	5.8e-99	3.11e-97	Up
	P2.vs.BB22	GBP4	1.51141	9.29079	4.5e-99	3.4e-97	Up
	P2.vs.BB22	PPP1R18	1.18388	9.54691	5.4e-99	4.11e-97	Up
	P2.vs.BB22	RTRAF	-1.0177	9.72573	5.5e-99	4.19e-97	Down
	F49.vs.BB22	REXO2	-1.3088	9.32063	1.34e-98	7.18e-97	Down
	Q2.vs.F49	MPEG1	1.16048	9.17216	1e-98	7.33e-97	Up
	P2.vs.F49	PRSS2	2.15582	9.17426	1.37e-98	1.18e-96	Up
	Q2.vs.F49	EBLN3P	1.0116	9.38758	1.9e-98	1.37e-96	Up
	P2.vs.BB22	HIST1H2AC	1.51416	9.69184	1.86e-98	1.39e-96	Up
	P2.vs.F49	PCDH9	1.32567	9.47538	1.91e-98	1.63e-96	Up
	P2.vs.F49	ZWINT	-1.42321	9.46551	1.97e-98	1.67e-96	Down
	Q2.vs.F49	CYTL1	-1.3453	9.25069	3.44e-98	2.47e-96	Down
	P2.vs.F49	CDCA7	-1.59449	9.32707	3.08e-98	2.61e-96	Down
	P2.vs.BB22	MGMT	1.24573	9.46402	4.39e-98	3.27e-96	Up
	F49.vs.BB22	CRNDE	1.26425	9.26285	6.24e-98	3.3e-96	Up
	P2.vs.BB22	CD200	1.44538	9.30028	5.14e-98	3.81e-96	Up
	F49.vs.BB22	SUSD3	1.18484	9.3347	8.14e-98	4.29e-96	Up
	P2.vs.BB22	CD72	-1.1682	9.60936	9.4e-98	6.94e-96	Down
	P2.vs.F49	CYSLTR1	1.22535	9.25651	1.37e-97	1.14e-95	Up
	F49.vs.BB22	DCTN4	1.24702	9.29613	7.22e-97	3.77e-95	Up
	P2.vs.F49	TK1	-1.76493	9.45211	8e-97	6.65e-95	Down
	F49.vs.BB22	TIFA	-1.11779	9.32534	1.92e-96	9.97e-95	Down
	Q2.vs.F49	LMNB1	1.01062	9.42976	3.97e-96	2.79e-94	Up
	F49.vs.BB22	AFF3	-1.09712	9.36619	5.96e-96	3.08e-94	Down
	P2.vs.BB22	LINC00426	1.51622	9.2568	4.91e-96	3.54e-94	Up
	P2.vs.F49	RNF213	1.08007	9.32945	6.09e-96	4.98e-94	Up
	F49.vs.BB22	FAM69C	1.16399	9.19617	1.03e-95	5.26e-94	Up
	Q2.vs.F49	AC002454.1	-1.17571	9.28201	1.18e-95	8.25e-94	Down
	P2.vs.BB22	LILRB1	1.40417	9.18424	1.25e-95	8.91e-94	Up
	F49.vs.BB22	KLF6	-1.22996	9.33576	3.69e-95	1.88e-93	Down
	P2.vs.BB22	S100A10	-1.68507	9.27196	3.58e-95	2.55e-93	Down
	P2.vs.F49	SYNGR1	-1.35339	9.29243	3.91e-95	3.16e-93	Down
	P2.vs.BB22	TNFRSF17	-1.71857	9.19742	5.77e-95	4.08e-93	Down
	F49.vs.BB22	RILPL2	1.19938	9.27459	9.49e-95	4.83e-93	Up
	P2.vs.BB22	GCSAM	-1.58657	9.24724	7.76e-95	5.46e-93	Down
	F49.vs.BB22	CD48	-1.1354	9.24784	1.2e-94	6.09e-93	Down
	P2.vs.F49	NUCKS1	-1.01276	10.1322	7.59e-95	6.1e-93	Down
	P2.vs.BB22	HHEX	1.31627	9.409	2.88e-94	2.02e-92	Up
	Q2.vs.F49	S100A1	-1.17036	9.29236	3.45e-94	2.4e-92	Down
	Q2.vs.F49	IRF4	1.07049	9.20131	3.74e-94	2.59e-92	Up
	P2.vs.BB22	AP1S2	-1.30528	9.45735	1.09e-93	7.61e-92	Down
	F49.vs.BB22	PPM1K	-1.11503	9.34863	1.81e-93	9.1e-92	Down
	Q2.vs.BB22	FCRLA	-1.40273	9.46098	1.75e-94	9.1e-92	Down
	P2.vs.F49	PCNA	-1.64749	9.72586	1.3e-93	1.04e-91	Down
	Q2.vs.F49	ERG	-1.16547	9.31679	1.96e-93	1.35e-91	Down
	P2.vs.BB22	TSC22D3	1.39996	9.35478	3.98e-93	2.76e-91	Up
	Q2.vs.F49	GNA15	-1.08898	9.3375	5.49e-93	3.76e-91	Down
	P2.vs.BB22	HPCAL1	1.3031	9.39415	5.46e-93	3.77e-91	Up
	Q2.vs.F49	HBG2	3.58793	9.76254	5.92e-93	4.03e-91	Up
	P2.vs.BB22	HIST2H2BE	1.45858	9.34958	6.39e-93	4.39e-91	Up
	P2.vs.F49	C4orf48	1.19401	9.22573	6.36e-93	5.03e-91	Up
	Q2.vs.F49	STIM2	1.09386	9.3341	8.74e-93	5.93e-91	Up
	F49.vs.BB22	ARRB2	1.15007	9.29651	1.51e-92	7.49e-91	Up
	P2.vs.BB22	EBF1	1.10591	9.64855	1.28e-92	8.78e-91	Up
	P2.vs.F49	ASF1B	-1.51462	9.36186	1.22e-92	9.58e-91	Down
	P2.vs.F49	HSH2D	1.00304	9.47157	1.73e-92	1.35e-90	Up
	P2.vs.BB22	NCF1	-1.37912	9.52628	2.92e-92	1.99e-90	Down
	P2.vs.F49	SMC4	-1.25272	9.72809	3.47e-92	2.69e-90	Down
	F49.vs.BB22	TIMP1	1.27073	9.20794	7.16e-92	3.54e-90	Up
	P2.vs.F49	HIST2H2BE	1.2049	9.34958	6.37e-92	4.89e-90	Up
	P2.vs.BB22	IL2RA	1.44506	9.15632	9.67e-92	6.56e-90	Up
	P2.vs.F49	MKI67	-1.65512	9.60126	9.95e-92	7.6e-90	Down
	F49.vs.BB22	UBXN10-AS1	1.03793	9.16451	1.63e-91	7.98e-90	Up
	P2.vs.BB22	LINC00114	1.41534	9.19885	1.71e-91	1.16e-89	Up
	P2.vs.F49	IGLC3	1.76762	10.0754	1.67e-91	1.26e-89	Up
	P2.vs.F49	MTRNR2L12	1.18678	9.26948	2.02e-91	1.52e-89	Up
	P2.vs.F49	AURKB	-1.63952	9.47128	2.96e-91	2.21e-89	Down
	P2.vs.BB22	S100Z	1.38375	9.15453	3.42e-91	2.3e-89	Up
	Q2.vs.F49	RILPL2	-1.06402	9.27459	3.85e-91	2.58e-89	Down
	P2.vs.BB22	RCN2	1.10851	9.55029	4.25e-91	2.84e-89	Up
	F49.vs.BB22	CNR2	1.22521	9.2667	6.11e-91	2.99e-89	Up
	P2.vs.BB22	C1QTNF4	1.56427	9.29202	5.01e-91	3.34e-89	Up
	P2.vs.F49	HDGF	-1.01185	9.62589	6.97e-91	5.16e-89	Down
	P2.vs.BB22	ARHGAP24	1.58838	9.18958	1.3e-90	8.62e-89	Up
	P2.vs.BB22	PAG1	1.26698	9.38011	4.46e-90	2.95e-88	Up
	Q2.vs.F49	FCER1G	2.37904	9.20816	6.68e-90	4.39e-88	Up
	Q2.vs.BB22	HBA2	3.77816	9.78302	1.06e-90	4.88e-88	Up
	Q2.vs.F49	ISG20	-1.00131	9.50566	7.51e-90	4.92e-88	Down
	F49.vs.BB22	VPS13B	-1.12658	9.17917	1.15e-89	5.55e-88	Down
	F49.vs.BB22	MYLIP	-1.18604	9.27176	1.15e-89	5.55e-88	Down
	F49.vs.BB22	DUSP26	1.2207	9.24399	1.67e-89	8.02e-88	Up
	P2.vs.BB22	FBXW7	1.45118	9.26065	1.61e-89	1.06e-87	Up
	F49.vs.BB22	GRN	-1.18832	9.27723	2.3e-89	1.1e-87	Down
	P2.vs.F49	GAPT	1.21095	9.30727	1.63e-89	1.2e-87	Up
	P2.vs.F49	COX5A	-1.00314	9.63523	2.25e-89	1.65e-87	Down
	P2.vs.BB22	ADGRG1	1.31164	9.19124	3.32e-89	2.18e-87	Up
	P2.vs.BB22	MGAT4A	1.4191	9.20891	4.53e-89	2.95e-87	Up
	Q2.vs.F49	IRF8	1.46093	9.31946	4.62e-89	3.01e-87	Up
	P2.vs.BB22	AL357060.1	1.50479	9.2593	5.19e-89	3.37e-87	Up
	P2.vs.BB22	IGLC3	-3.70991	10.0754	6.49e-89	4.19e-87	Down
	F49.vs.BB22	HHIP-AS1	1.1242	9.34822	1.66e-88	7.82e-87	Up
	P2.vs.F49	AL356234.3	1.25379	9.19686	1.79e-88	1.3e-86	Up
	P2.vs.BB22	TUBB	-1.28252	11.0799	2.12e-88	1.36e-86	Down
	P2.vs.F49	GPM6B	-1.25654	9.33163	1.97e-88	1.42e-86	Down
	P2.vs.F49	NEIL1	1.22735	9.52516	2.01e-88	1.44e-86	Up
	P2.vs.BB22	KCNMB1	1.39474	9.1804	2.59e-88	1.66e-86	Up
	P2.vs.BB22	HMGB3	-1.61985	9.43017	3.58e-88	2.29e-86	Down
	F49.vs.BB22	CR2	1.14557	9.25173	6.74e-88	3.14e-86	Up
	P2.vs.BB22	SLC35E3	1.35957	9.65997	6.15e-88	3.91e-86	Up
	P2.vs.BB22	SLC38A1	1.237	9.3894	6.87e-88	4.34e-86	Up
	F49.vs.BB22	HIST1H2BJ	1.47491	9.27121	1.51e-87	7e-86	Up
	P2.vs.BB22	HTRA3	1.2974	9.19867	1.19e-87	7.49e-86	Up
	P2.vs.BB22	REEP3	1.34174	9.2421	2.36e-87	1.48e-85	Up
	P2.vs.BB22	FAM212A	1.31453	9.35069	2.58e-87	1.61e-85	Up
	F49.vs.BB22	RNGTT	-1.24557	9.2014	5.42e-87	2.49e-85	Down
	P2.vs.BB22	DTX1	-1.57603	9.29298	5.01e-87	3.1e-85	Down
	P2.vs.BB22	ID3	1.13451	9.87971	6.4e-87	3.93e-85	Up
	P2.vs.F49	NEGR1	1.10379	9.15116	6.75e-87	4.77e-85	Up
	F49.vs.BB22	POU2F2	-1.18131	9.28032	3.3e-86	1.51e-84	Down
	F49.vs.BB22	CHD7	1.12693	9.32199	4.35e-86	1.97e-84	Up
	P2.vs.BB22	THEMIS2	1.38228	9.22747	4.84e-86	2.95e-84	Up
	P2.vs.BB22	SERINC2	1.42552	9.21593	5.81e-86	3.53e-84	Up
	P2.vs.BB22	TYMS	-1.60233	9.81719	7.54e-86	4.56e-84	Down
	Q2.vs.BB22	S100A6	1.29802	9.56835	1.17e-86	5.04e-84	Up
	P2.vs.BB22	IL7R	1.3152	9.38962	1.25e-85	7.55e-84	Up
	Q2.vs.F49	LINC01781	1.25391	9.18112	1.63e-85	1.01e-83	Up
	P2.vs.F49	AKR1B1	-1.17472	9.42515	2.44e-85	1.7e-83	Down
	Q2.vs.F49	DUSP6	-1.03785	9.40817	6.36e-85	3.91e-83	Down
	F49.vs.BB22	ODF2L	-1.04952	9.19998	1.38e-84	6.23e-83	Down
	F49.vs.BB22	RNF157	1.10616	9.20924	1.58e-84	7.09e-83	Up
	F49.vs.BB22	THEMIS2	1.16543	9.22747	1.81e-84	8.12e-83	Up
	Q2.vs.BB22	DNASE2	-1.31445	9.1754	2.93e-85	1.2e-82	Down
	Q2.vs.F49	PHGDH	1.06502	9.21983	3.93e-84	2.39e-82	Up
	P2.vs.F49	H2AFX	-1.42259	9.4498	3.75e-84	2.58e-82	Down
	Q2.vs.F49	SGCE	-1.02653	9.1876	1.13e-83	6.76e-82	Down
	F49.vs.BB22	TNFRSF1B	1.11366	9.23395	3.66e-83	1.63e-81	Up
	P2.vs.BB22	TRAM1	-1.07481	9.72814	2.85e-83	1.71e-81	Down
	P2.vs.BB22	C19orf66	1.30146	9.25951	2.96e-83	1.76e-81	Up
	F49.vs.BB22	SRM	1.17585	9.40019	4.29e-83	1.9e-81	Up
	P2.vs.BB22	BASP1	-1.61522	9.2474	3.91e-83	2.32e-81	Down
	F49.vs.BB22	ANXA6	-1.04829	9.26606	6.39e-83	2.83e-81	Down
	Q2.vs.BB22	HIST1H2BG	-1.27922	9.41266	8.17e-84	2.94e-81	Down
	P2.vs.BB22	ODC1	-1.43967	9.31633	7.91e-83	4.67e-81	Down
	P2.vs.F49	ARID5B	-1.23953	9.43311	7.06e-83	4.79e-81	Down
	Q2.vs.BB22	IRF8	1.73689	9.31946	1.49e-83	5.24e-81	Up
	P2.vs.BB22	AL139020.1	1.45493	9.44321	9.78e-83	5.75e-81	Up
	P2.vs.BB22	EDEM1	1.35289	9.25757	1.06e-82	6.2e-81	Up
	F49.vs.BB22	CD69	-1.1792	9.56787	1.44e-82	6.34e-81	Down
	Q2.vs.F49	CDC25B	1.08895	9.35504	1.5e-82	8.81e-81	Up
	P2.vs.F49	HLA-DQB2	1.11362	9.16235	2.03e-82	1.37e-80	Up
	F49.vs.BB22	EGFL7	1.19588	9.224	3.3e-82	1.44e-80	Up
	Q2.vs.F49	GNPTAB	-1.01533	9.30957	2.99e-82	1.75e-80	Down
	P2.vs.BB22	PARP14	1.26096	9.3414	3.41e-82	1.98e-80	Up
	P2.vs.BB22	RSBN1	1.23394	9.31613	5.06e-82	2.92e-80	Up
	P2.vs.BB22	MCM7	-1.44367	9.58862	7.17e-82	4.12e-80	Down
	Q2.vs.F49	CRNDE	-1.03819	9.26285	7.74e-82	4.49e-80	Down
	F49.vs.BB22	ADGRG1	1.04392	9.19124	1.38e-81	5.99e-80	Up
	Q2.vs.F49	MS4A1	1.15704	9.76315	2.24e-81	1.28e-79	Up
	Q2.vs.F49	KPNA2	1.24399	9.56244	2.38e-81	1.35e-79	Up
	F49.vs.BB22	MAD1L1	1.00986	9.39108	3.15e-81	1.36e-79	Up
	P2.vs.BB22	IGLL5	-1.43448	9.16697	2.54e-81	1.46e-79	Down
	P2.vs.F49	REEP3	1.05425	9.2421	2.9e-81	1.94e-79	Up
	P2.vs.BB22	RAB13	1.34324	9.2309	4.39e-81	2.5e-79	Up
	P2.vs.BB22	SUPT3H	1.35501	9.21711	5.02e-81	2.85e-79	Up
	P2.vs.BB22	DENND3	1.35819	9.27181	5.29e-81	2.99e-79	Up
	F49.vs.BB22	ALOX5	1.09458	9.38484	7.55e-81	3.24e-79	Up
	P2.vs.BB22	TFDP2	-1.38025	9.30522	5.77e-81	3.26e-79	Down
	F49.vs.BB22	SUPT3H	1.14514	9.21711	7.84e-81	3.36e-79	Up
	F49.vs.BB22	PDLIM2	1.13801	9.26431	8.23e-81	3.52e-79	Up
	P2.vs.F49	MT-ND4L	1.05257	9.30417	5.92e-81	3.88e-79	Up
	P2.vs.BB22	ANGPT2	1.40922	9.21343	1.2e-80	6.71e-79	Up
	F49.vs.BB22	JUND	-1.00021	9.35815	1.66e-80	7.05e-79	Down
	P2.vs.F49	ODC1	-1.30233	9.31633	1.09e-80	7.1e-79	Down
	P2.vs.F49	FBXW7	1.12355	9.26065	1.79e-80	1.15e-78	Up
	F49.vs.BB22	MS4A1	-1.18353	9.76315	2.82e-80	1.19e-78	Down
	F49.vs.BB22	STMN3	1.1154	9.21963	3.08e-80	1.3e-78	Up
	F49.vs.BB22	PLEKHO1	1.07385	9.33276	3.17e-80	1.33e-78	Up
	P2.vs.BB22	CD82	1.44478	9.24558	2.7e-80	1.5e-78	Up
	F49.vs.BB22	TSPAN7	1.03545	9.21069	4e-80	1.67e-78	Up
	P2.vs.F49	CENPU	-1.33206	9.27199	2.63e-80	1.69e-78	Down
	Q2.vs.F49	CSRP2	-1.01168	9.21886	3.05e-80	1.72e-78	Down
	P2.vs.BB22	AL356275.1	1.18314	9.15697	3.14e-80	1.74e-78	Up
	Q2.vs.F49	S100A9	3.93843	9.414	3.33e-80	1.87e-78	Up
	P2.vs.F49	HBA1	3.83436	9.45986	3.44e-80	2.18e-78	Up
	Q2.vs.F49	LILRA4	1.22497	9.15082	4.73e-80	2.64e-78	Up
	P2.vs.F49	SIVA1	-1.00503	9.70167	7.18e-80	4.53e-78	Down
	P2.vs.BB22	UBE2T	-1.42273	9.39006	8.53e-80	4.71e-78	Down
	P2.vs.BB22	UBE2W	1.27643	9.32519	9.95e-80	5.47e-78	Up
	P2.vs.BB22	C9orf139	1.30334	9.17958	1.18e-79	6.49e-78	Up
	P2.vs.F49	SEMA6A	1.09402	9.16843	1.38e-79	8.66e-78	Up
	P2.vs.BB22	JUP	1.19194	9.39348	3.05e-79	1.66e-77	Up
	Q2.vs.F49	TYROBP	1.69989	9.18704	3.35e-79	1.85e-77	Up
	Q2.vs.F49	RNASE6	1.23658	9.26927	1.23e-78	6.72e-77	Up
	P2.vs.BB22	PTPN18	1.26771	9.35915	2.32e-78	1.26e-76	Up
	F49.vs.BB22	GRHPR	-1.00111	9.23508	3.13e-78	1.29e-76	Down
	F49.vs.BB22	MSL3	-1.04852	9.22835	1.21e-77	4.97e-76	Down
	Q2.vs.F49	ACTN1	-1.02991	9.21647	1.03e-77	5.54e-76	Down
	F49.vs.BB22	CMTM3	1.03723	9.19016	1.59e-77	6.51e-76	Up
	F49.vs.BB22	OAS1	-1.16962	9.19212	2.73e-77	1.11e-75	Down
	F49.vs.BB22	ELK3	1.12028	9.2792	5.03e-77	2.05e-75	Up
	P2.vs.BB22	ACAP1	1.04062	9.44071	4.71e-77	2.53e-75	Up
	P2.vs.BB22	TNFRSF1A	1.33323	9.20577	5.11e-77	2.74e-75	Up
	P2.vs.BB22	FOS	1.06476	9.92043	5.46e-77	2.92e-75	Up
	P2.vs.BB22	IRF4	-1.43642	9.20131	6.34e-77	3.38e-75	Down
	F49.vs.BB22	RAG2	-1.07867	9.30663	8.66e-77	3.51e-75	Down
	F49.vs.BB22	PRSS57	1.06656	9.18149	1.03e-76	4.18e-75	Up
	Q2.vs.BB22	NSMCE1	-1.06989	9.56399	1.7e-77	5.24e-75	Down
	F49.vs.BB22	SERINC5	1.13743	9.27845	1.62e-76	6.53e-75	Up
	Q2.vs.F49	EGFL7	-1.05452	9.224	1.37e-76	7.25e-75	Down
	F49.vs.BB22	NFIC	1.11453	9.22132	2.12e-76	8.54e-75	Up
	F49.vs.BB22	AL031777.3	-1.09868	9.41475	2.97e-76	1.18e-74	Down
	F49.vs.BB22	LINC00426	1.14128	9.2568	3.42e-76	1.36e-74	Up
	P2.vs.BB22	ANXA2	-1.4858	9.30621	2.71e-76	1.43e-74	Down
	P2.vs.F49	SP110	1.0087	9.44378	3.29e-76	1.97e-74	Up
	Q2.vs.F49	FAM69C	-1.01837	9.19617	4.59e-76	2.41e-74	Down
	P2.vs.BB22	RBM47	1.19447	9.16699	4.68e-76	2.45e-74	Up
	P2.vs.F49	HIST1H2AC	1.12806	9.69184	4.64e-76	2.77e-74	Up
	Q2.vs.F49	LBH	1.03048	9.24641	5.41e-76	2.83e-74	Up
	P2.vs.BB22	PDLIM1	-1.09125	9.72705	5.55e-76	2.89e-74	Down
	F49.vs.BB22	ADGRE5	1.11973	9.25591	7.5e-76	2.98e-74	Up
	P2.vs.BB22	SLC37A3	1.30922	9.21465	6.35e-76	3.3e-74	Up
	Q2.vs.F49	GPR183	1.23894	9.15157	7.35e-76	3.83e-74	Up
	P2.vs.F49	PBXIP1	1.01696	9.34524	8.49e-76	5.06e-74	Up
	P2.vs.F49	ERG	1.02108	9.31679	9.06e-76	5.38e-74	Up
	F49.vs.BB22	HDAC9	-1.0123	9.17139	9.99e-75	3.93e-73	Down
	Q2.vs.F49	TIMP1	-1.0571	9.20794	8.67e-75	4.44e-73	Down
	P2.vs.BB22	HSH2D	1.07126	9.47157	1.04e-74	5.35e-73	Up
	P2.vs.F49	CENPN	-1.24501	9.25593	1.03e-74	6.07e-73	Down
	Q2.vs.F49	CISH	-1.0327	9.25185	1.22e-74	6.24e-73	Down
	P2.vs.F49	HCK	1.01427	9.46579	1.24e-74	7.23e-73	Up
	P2.vs.BB22	CD44	1.27367	9.28028	1.51e-74	7.76e-73	Up
	P2.vs.F49	UBE2W	1.01882	9.32519	1.65e-74	9.6e-73	Up
	P2.vs.BB22	TP53INP1	1.34947	9.25929	2.74e-74	1.4e-72	Up
	F49.vs.BB22	SOCS1	1.14374	9.22868	3.71e-74	1.45e-72	Up
	F49.vs.BB22	CYB561A3	-1.08544	9.34953	6.79e-74	2.65e-72	Down
	Q2.vs.F49	HTRA3	-1.00883	9.19867	5.92e-74	2.93e-72	Down
	P2.vs.BB22	LCN6	1.34587	9.27166	7.32e-74	3.73e-72	Up
	P2.vs.BB22	CXorf21	1.15084	9.49092	1.71e-73	8.64e-72	Up
	P2.vs.BB22	ATP1A4	-1.42733	9.15957	2.46e-73	1.24e-71	Down
	Q2.vs.F49	IRF7	1.18543	9.31421	3.8e-73	1.85e-71	Up
	P2.vs.BB22	CNN2	1.25302	9.28717	5.08e-73	2.55e-71	Up
	P2.vs.BB22	FAIM	-1.32171	9.23702	6.07e-73	3.04e-71	Down
	P2.vs.F49	NME1	-1.2617	9.42267	7.85e-73	4.49e-71	Down
	P2.vs.F49	AL139020.1	1.14639	9.44321	8.53e-73	4.87e-71	Up
	F49.vs.BB22	DCAF12	-1.02123	9.22632	1.35e-72	5.2e-71	Down
	P2.vs.F49	SAMD9L	1.08942	9.20027	1.04e-72	5.92e-71	Up
	P2.vs.F49	HS3ST1	1.02303	9.17066	1.55e-72	8.8e-71	Up
	P2.vs.F49	vGFP	1.02904	13.3908	1.64e-72	9.27e-71	Up
	P2.vs.BB22	CHST12	-1.3458	9.29374	2.38e-72	1.18e-70	Down
	P2.vs.F49	SRM	-1.24901	9.40019	4.25e-72	2.38e-70	Down
	P2.vs.BB22	AURKB	-1.51606	9.47128	4.97e-72	2.47e-70	Down
	P2.vs.BB22	TUBB4B	-1.48342	9.81998	8.71e-72	4.29e-70	Down
	P2.vs.F49	NUCB2	-1.14622	9.4581	1.06e-71	5.91e-70	Down
	F49.vs.BB22	LINC00114	1.01929	9.19885	1.82e-71	6.91e-70	Up
	F49.vs.BB22	CISD3	1.05296	9.2078	1.86e-71	7.02e-70	Up
	P2.vs.F49	UBE2C	-1.82498	9.87853	1.28e-71	7.09e-70	Down
	P2.vs.BB22	CCDC191	-1.80904	9.31747	1.51e-71	7.41e-70	Down
	P2.vs.F49	RNF141	1.06612	9.1966	1.42e-71	7.79e-70	Up
	P2.vs.BB22	PPP1R15A	1.13048	9.40105	1.78e-71	8.72e-70	Up
	F49.vs.BB22	DEAF1	1.0434	9.21353	2.45e-71	9.24e-70	Up
	F49.vs.BB22	CRELD2	1.06877	9.31841	3.56e-71	1.34e-69	Up
	F49.vs.BB22	CITED2	-1.10956	9.24514	3.67e-71	1.37e-69	Down
	F49.vs.BB22	LINC01781	-1.1412	9.18112	3.75e-71	1.4e-69	Down
	P2.vs.F49	CST3	1.39093	9.38483	3.38e-71	1.84e-69	Up
	F49.vs.BB22	RGS16	-1.28376	9.18213	6.57e-71	2.43e-69	Down
	P2.vs.BB22	IER2	1.21051	9.57078	5.01e-71	2.44e-69	Up
	P2.vs.BB22	LTA	1.65464	9.18497	5.4e-71	2.63e-69	Up
	P2.vs.BB22	PLD4	-1.49596	9.34848	6.03e-71	2.92e-69	Down
	Q2.vs.F49	ARL6IP1	1.00957	9.70177	6.41e-71	3.05e-69	Up
	P2.vs.BB22	NPDC1	1.03242	9.14498	7.25e-71	3.5e-69	Up
	P2.vs.F49	SNCA	1.20066	9.22921	1.18e-70	6.4e-69	Up
	P2.vs.F49	E2F5	1.01002	9.20367	1.34e-70	7.23e-69	Up
	P2.vs.F49	CENPM	-1.25255	9.36232	2.76e-70	1.47e-68	Down
	P2.vs.BB22	SOCS1	1.33095	9.22868	3.34e-70	1.6e-68	Up
	F49.vs.BB22	SLC27A3	1.02053	9.21749	4.9e-70	1.8e-68	Up
	P2.vs.F49	TOP2A	-1.58078	9.62339	3.45e-70	1.82e-68	Down
	P2.vs.BB22	MAL	1.05063	9.1618	4.3e-70	2.06e-68	Up
	F49.vs.BB22	CCND2	1.10476	9.31942	5.75e-70	2.1e-68	Up
	P2.vs.BB22	GLO1	-1.11014	9.4534	9.95e-70	4.72e-68	Down
	P2.vs.BB22	CRELD2	1.26333	9.31841	1.49e-69	7.06e-68	Up
	P2.vs.F49	ALYREF	-1.13375	9.33747	1.73e-69	9.02e-68	Down
	P2.vs.F49	CENPF	-1.59032	9.51726	1.75e-69	9.1e-68	Down
	P2.vs.F49	AL121944.1	1.05123	9.25374	2e-69	1.04e-67	Up
	P2.vs.BB22	NREP	-1.1903	9.37211	2.86e-69	1.34e-67	Down
	P2.vs.BB22	LMNB1	-1.28686	9.42976	2.89e-69	1.35e-67	Down
	P2.vs.BB22	TUBA1B	-1.24642	11.5292	3.49e-69	1.63e-67	Down
	P2.vs.BB22	F13A1	1.14163	9.24456	3.69e-69	1.72e-67	Up
	F49.vs.BB22	SRRD	1.02665	9.2679	5.75e-69	2.09e-67	Up
	P2.vs.F49	GTSE1	-1.31898	9.36135	6.66e-69	3.43e-67	Down
	P2.vs.BB22	MARCKS	-1.25808	9.38352	8.39e-69	3.89e-67	Down
	P2.vs.BB22	RETREG1	1.24398	9.23656	8.47e-69	3.92e-67	Up
	P2.vs.BB22	MYBL2	-1.36493	9.37281	1.12e-68	5.16e-67	Down
	F49.vs.BB22	PLSCR1	1.06502	9.27596	1.44e-68	5.2e-67	Up
	P2.vs.F49	UBE2S	-1.10294	9.79733	1.33e-68	6.78e-67	Down
	P2.vs.BB22	LYL1	1.02177	9.53106	1.72e-68	7.86e-67	Up
	Q2.vs.F49	HBA1	2.70275	9.45986	1.98e-68	8.93e-67	Up
	P2.vs.BB22	NUSAP1	-1.55137	9.8092	2.1e-68	9.62e-67	Down
	Q2.vs.BB22	BANK1	1.07726	9.59874	4.18e-69	1.11e-66	Up
	P2.vs.BB22	PTTG1	-1.58604	9.78054	3.57e-68	1.62e-66	Down
	P2.vs.BB22	PCNA	-1.4529	9.72586	3.89e-68	1.76e-66	Down
	P2.vs.F49	PHF19	-1.20324	9.26376	5.16e-68	2.6e-66	Down
	F49.vs.BB22	FYN	1.02436	9.21989	1.08e-67	3.87e-66	Up
	P2.vs.F49	KIF22	-1.20186	9.37437	8.59e-68	4.29e-66	Down
	P2.vs.BB22	RRM2	-1.53653	9.5221	1e-67	4.5e-66	Down
	F49.vs.BB22	ACTN1	1.04976	9.21647	1.26e-67	4.53e-66	Up
	F49.vs.BB22	SNX8	1.02467	9.21566	2.57e-67	9.16e-66	Up
	Q2.vs.F49	CDK1	1.02269	9.55039	2.35e-67	1.04e-65	Up
	P2.vs.BB22	GNG11	1.28139	9.21361	2.55e-67	1.14e-65	Up
	P2.vs.F49	Z93241.1	1.00193	9.1696	2.35e-67	1.16e-65	Up
	F49.vs.BB22	NPY	1.01106	9.18355	3.35e-67	1.19e-65	Up
	F49.vs.BB22	RPS4Y2	1.2046	9.40426	3.66e-67	1.29e-65	Up
	P2.vs.F49	FEN1	-1.25695	9.35389	2.67e-67	1.31e-65	Down
	F49.vs.BB22	MS4A6A	-1.09369	9.1991	3.92e-67	1.38e-65	Down
	P2.vs.BB22	STK32B	1.10912	9.16698	4.64e-67	2.07e-65	Up
	P2.vs.BB22	MAD2L1	-1.26641	9.50988	5.97e-67	2.66e-65	Down
	P2.vs.F49	MDK	-1.20555	9.28946	7.93e-67	3.88e-65	Down
	P2.vs.BB22	CYBB	1.24963	9.20293	8.95e-67	3.97e-65	Up
	P2.vs.BB22	DDIT4	1.40968	9.28483	1.24e-66	5.47e-65	Up
	P2.vs.BB22	HBG2	4.9437	9.76254	1.9e-66	8.4e-65	Up
	P2.vs.F49	SLBP	-1.13361	9.53052	1.93e-66	9.35e-65	Down
	Q2.vs.BB22	CCDC112	-1.13584	9.39801	4.75e-67	1.22e-64	Down
	P2.vs.F49	CDKN3	-1.33533	9.36252	3.25e-66	1.55e-64	Down
	P2.vs.BB22	APBB2	-1.29093	9.17022	4.21e-66	1.85e-64	Down
	P2.vs.F49	E2F1	-1.28343	9.28627	4.27e-66	2.04e-64	Down
	F49.vs.BB22	RAB13	1.01421	9.2309	7.43e-66	2.56e-64	Up
	P2.vs.BB22	C7orf50	-1.27086	9.28633	8.78e-66	3.84e-64	Down
	P2.vs.BB22	CDHR3	-1.39254	9.16896	1.05e-65	4.55e-64	Down
	P2.vs.BB22	ADARB1	-1.28881	9.16054	1.1e-65	4.79e-64	Down
	F49.vs.BB22	TMEM154	1.04379	9.27684	2.24e-65	7.65e-64	Up
	P2.vs.BB22	CDK1	-1.45687	9.55039	2.05e-65	8.87e-64	Down
	Q2.vs.F49	GZMB	2.53369	9.22032	2.15e-65	9.21e-64	Up
	P2.vs.F49	HBG1	3.05478	9.33028	2.45e-65	1.16e-63	Up
	P2.vs.BB22	TAGLN2	-1.03315	9.64761	3.84e-65	1.65e-63	Down
	P2.vs.BB22	GSTK1	1.00436	9.39095	4.46e-65	1.92e-63	Up
	Q2.vs.BB22	KCNA5	1.04393	9.37784	1.05e-65	2.56e-63	Up
	P2.vs.F49	GUCY1A1	1.00301	9.23213	5.61e-65	2.66e-63	Up
	P2.vs.BB22	GIMAP4	1.20929	9.25503	7.47e-65	3.2e-63	Up
	P2.vs.F49	FAM43A	1.02775	9.22999	8.22e-65	3.87e-63	Up
	P2.vs.F49	CENPX	-1.05885	9.44033	1.08e-64	5.09e-63	Down
	P2.vs.BB22	TCEAL4	1.21038	9.21828	1.25e-64	5.35e-63	Up
	P2.vs.F49	GADD45B	1.00421	9.29652	1.16e-64	5.41e-63	Up
	P2.vs.BB22	FYN	1.19009	9.21989	1.59e-64	6.77e-63	Up
	P2.vs.F49	YEATS4	-1.1085	9.30107	1.82e-64	8.44e-63	Down
	P2.vs.F49	SMC2	-1.10619	9.43357	1.98e-64	9.14e-63	Down
	P2.vs.F49	TUBB4B	-1.32171	9.81998	4.51e-64	2.05e-62	Down
	P2.vs.BB22	TMED6	1.00267	9.14211	4.97e-64	2.1e-62	Up
	P2.vs.BB22	CENPM	-1.26617	9.36232	6.84e-64	2.88e-62	Down
	P2.vs.F49	TMEM106C	-1.19219	9.3486	6.42e-64	2.9e-62	Down
	P2.vs.F49	PTPN7	-1.17638	9.23917	9e-64	4.04e-62	Down
	P2.vs.BB22	NCF4	1.06503	9.51358	1.97e-63	8.18e-62	Up
	P2.vs.BB22	TGFB1	1.20203	9.27915	2.45e-63	1.02e-61	Up
	F49.vs.BB22	CCL2	1.08538	9.17797	3.18e-63	1.05e-61	Up
	F49.vs.BB22	NME4	1.04473	9.27207	3.42e-63	1.13e-61	Up
	P2.vs.F49	RCAN1	-1.11048	9.24551	2.88e-63	1.28e-61	Down
	P2.vs.BB22	STIM2	-1.22876	9.3341	3.95e-63	1.63e-61	Down
	P2.vs.BB22	CRADD	1.21377	9.25548	4.04e-63	1.66e-61	Up
	P2.vs.F49	S100A9	2.88768	9.414	6.53e-63	2.9e-61	Up
	Q2.vs.BB22	ALOX5AP	1.39268	9.40107	1.66e-63	3.86e-61	Up
	P2.vs.BB22	REXO2	-1.4148	9.32063	1.13e-62	4.61e-61	Down
	P2.vs.BB22	HLA-DRB5	1.11087	9.261	1.42e-62	5.79e-61	Up
	F49.vs.BB22	C20orf27	1.01956	9.27214	2.02e-62	6.53e-61	Up
	P2.vs.F49	CDK1	-1.35239	9.55039	1.82e-62	8.04e-61	Down
	P2.vs.BB22	AL121944.1	1.19957	9.25374	2.75e-62	1.11e-60	Up
	P2.vs.BB22	HDAC7	1.15039	9.27408	4.17e-62	1.68e-60	Up
	P2.vs.F49	HIST1H4E	1.07311	9.24388	4.19e-62	1.84e-60	Up
	P2.vs.F49	TMPO-AS1	-1.12986	9.21451	4.6e-62	2.01e-60	Down
	P2.vs.BB22	VASP	1.13804	9.29551	6.06e-62	2.43e-60	Up
	P2.vs.BB22	P2RX1	1.16869	9.23946	6.3e-62	2.52e-60	Up
	P2.vs.BB22	MTRNR2L10	1.01317	9.31317	1.07e-61	4.27e-60	Up
	P2.vs.BB22	LYN	-1.16353	9.32823	1.07e-61	4.28e-60	Down
	P2.vs.BB22	NHSL2	1.04505	9.30579	1.09e-61	4.31e-60	Up
	P2.vs.BB22	MKI67	-1.39874	9.60126	2.16e-61	8.54e-60	Down
	P2.vs.BB22	PSAP	1.08036	9.37145	2.21e-61	8.73e-60	Up
	P2.vs.BB22	FHIT	1.16395	9.34	3.91e-61	1.54e-59	Up
	P2.vs.BB22	TOP2A	-1.5302	9.62339	6.6e-61	2.59e-59	Down
	P2.vs.BB22	ITGA4	1.11122	9.33264	1.6e-60	6.24e-59	Up
	P2.vs.BB22	WDR66	1.21775	9.36454	2.01e-60	7.83e-59	Up
	P2.vs.BB22	OCIAD2	-1.12798	9.28065	2.31e-60	8.92e-59	Down
	P2.vs.BB22	CORO1C	-1.34118	9.21623	2.45e-60	9.44e-59	Down
	Q2.vs.BB22	CCND2	1.11675	9.31942	4.67e-61	1.01e-58	Up
	P2.vs.BB22	DNASE1L3	-1.37271	9.1907	2.76e-60	1.06e-58	Down
	P2.vs.F49	AL713998.1	1.22517	9.19969	5.48e-60	2.29e-58	Up
	P2.vs.F49	LY6E	1.06889	9.27347	5.8e-60	2.41e-58	Up
	P2.vs.BB22	CCNA2	-1.30094	9.3534	7.36e-60	2.82e-58	Down
	P2.vs.F49	HBD	2.85153	9.30429	1.47e-59	6.08e-58	Up
	P2.vs.F49	HIST1H4C	-1.3913	11.3223	1.61e-59	6.62e-58	Down
	P2.vs.F49	TPX2	-1.24612	9.33383	2.22e-59	9.06e-58	Down
	P2.vs.BB22	FHL1	1.11059	9.33215	2.42e-59	9.25e-58	Up
	Q2.vs.F49	HMMR	1.0899	9.28666	2.54e-59	9.63e-58	Up
	F49.vs.BB22	CYGB	1.00243	9.19512	4.11e-59	1.26e-57	Up
	P2.vs.BB22	PRSS2	2.16033	9.17426	3.78e-59	1.44e-57	Up
	P2.vs.BB22	BLCAP	1.11102	9.28528	6.43e-59	2.44e-57	Up
	P2.vs.BB22	SPC25	-1.20991	9.26378	7.01e-59	2.66e-57	Down
	P2.vs.BB22	ITPR1	1.12347	9.16968	1.31e-58	4.95e-57	Up
	Q2.vs.F49	HIST1H2BJ	-1.11619	9.27121	1.34e-58	5.01e-57	Down
	P2.vs.F49	TFDP1	-1.07195	9.36814	1.9e-58	7.65e-57	Down
	P2.vs.BB22	LINC01922	1.07644	9.16369	3.36e-58	1.27e-56	Up
	P2.vs.BB22	ETV6	1.11847	9.24035	4.39e-58	1.65e-56	Up
	P2.vs.F49	CDC20	-1.57876	9.47315	4.38e-58	1.76e-56	Down
	Q2.vs.BB22	NRN1	1.05312	9.39457	9.6e-59	1.99e-56	Up
	P2.vs.BB22	CD69	1.12915	9.56787	6.51e-58	2.44e-56	Up
	P2.vs.F49	TACC3	-1.10249	9.29801	8.18e-58	3.26e-56	Down
	P2.vs.BB22	CHD7	1.10052	9.32199	8.77e-58	3.28e-56	Up
	P2.vs.F49	SAE1	-1.00056	9.38047	9.46e-58	3.75e-56	Down
	P2.vs.BB22	DUSP6	1.12743	9.40817	1.42e-57	5.3e-56	Up
	P2.vs.F49	RAD51AP1	-1.09346	9.25444	1.37e-57	5.42e-56	Down
	P2.vs.BB22	UBE2C	-1.67896	9.87853	1.57e-57	5.84e-56	Down
	P2.vs.BB22	SLC16A9	1.18438	9.16938	1.94e-57	7.17e-56	Up
	P2.vs.F49	CDK4	-1.00861	9.36466	1.89e-57	7.41e-56	Down
	P2.vs.F49	KLF6	1.01523	9.33576	2.83e-57	1.1e-55	Up
	P2.vs.BB22	C4orf48	1.12435	9.22573	3.52e-57	1.29e-55	Up
	Q2.vs.F49	HBG1	2.1745	9.33028	4.29e-57	1.56e-55	Up
	P2.vs.BB22	FAM241A	1.07855	9.34347	4.69e-57	1.72e-55	Up
	P2.vs.BB22	NEGR1	1.12059	9.15116	4.96e-57	1.81e-55	Up
	P2.vs.BB22	INSR	1.18177	9.27177	5.13e-57	1.87e-55	Up
	Q2.vs.F49	DDIT4	-1.0317	9.28483	5.28e-57	1.91e-55	Down
	P2.vs.BB22	LINC01934	1.06116	9.14372	6.09e-57	2.22e-55	Up
	P2.vs.F49	RPL39L	-1.0342	9.25472	1.18e-56	4.51e-55	Down
	P2.vs.BB22	NUCB2	-1.10564	9.4581	1.25e-56	4.54e-55	Down
	P2.vs.F49	GLIPR1	1.00309	9.26682	1.33e-56	5.04e-55	Up
	P2.vs.F49	DNAJC9	-1.02234	9.39134	1.53e-56	5.81e-55	Down
	Q2.vs.BB22	SRGN	1.2498	9.28959	3.07e-57	6.19e-55	Up
	P2.vs.BB22	FRMD4B	1.15634	9.23412	1.73e-56	6.29e-55	Up
	P2.vs.F49	NUF2	-1.18057	9.33238	2.2e-56	8.29e-55	Down
	P2.vs.BB22	MYO1C	-1.47053	9.17735	2.95e-56	1.07e-54	Down
	Q2.vs.BB22	HSPA1B	-1.2681	9.22095	7.17e-57	1.43e-54	Down
	P2.vs.BB22	LARGE2	1.04914	9.17176	4.51e-56	1.62e-54	Up
	Q2.vs.BB22	CST3	1.33429	9.38483	1.97e-56	3.87e-54	Up
	P2.vs.BB22	MX1	1.23517	9.25598	1.29e-55	4.58e-54	Up
	P2.vs.BB22	AC016831.5	1.07875	9.18749	1.41e-55	5e-54	Up
	P2.vs.F49	SGO1	-1.06957	9.2526	1.85e-55	6.84e-54	Down
	P2.vs.BB22	HIST1H1C	1.0836	10.5552	2.54e-55	9.01e-54	Up
	P2.vs.BB22	MBP	1.03864	9.31663	2.59e-55	9.15e-54	Up
	P2.vs.F49	CKS2	-1.07323	9.75132	7.4e-55	2.69e-53	Down
	P2.vs.BB22	C20orf27	1.14396	9.27214	8.7e-55	3.04e-53	Up
	P2.vs.F49	RRM2	-1.30404	9.5221	9.32e-55	3.38e-53	Down
	P2.vs.F49	CCNA2	-1.15797	9.3534	1.1e-54	3.97e-53	Down
	Q2.vs.BB22	HBG2	3.58793	9.76254	2.78e-55	5.26e-53	Up
	P2.vs.BB22	SAMD9L	1.14045	9.20027	1.55e-54	5.38e-53	Up
	P2.vs.F49	PAICS	-1.07765	9.28721	1.96e-54	7.05e-53	Down
	P2.vs.BB22	ITGB3BP	-1.08988	9.35581	3.08e-54	1.07e-52	Down
	P2.vs.F49	ZMAT3	1.00738	9.21024	3.15e-54	1.13e-52	Up
	P2.vs.F49	GINS2	-1.24213	9.29142	3.39e-54	1.22e-52	Down
	P2.vs.BB22	TRAF3IP2	1.06963	9.23705	4.33e-54	1.5e-52	Up
	P2.vs.BB22	CFAP73	-1.22829	9.24146	6.17e-54	2.12e-52	Down
	P2.vs.F49	JPT1	-1.07014	9.54992	6.09e-54	2.17e-52	Down
	P2.vs.BB22	TMPO	-1.04239	9.48956	2.61e-53	8.88e-52	Down
	P2.vs.F49	PIMREG	-1.22477	9.27342	2.97e-53	1.05e-51	Down
	P2.vs.BB22	DDX54	-1.1338	9.34876	3.34e-53	1.13e-51	Down
	F49.vs.BB22	S100A9	-1.91858	9.414	5.48e-53	1.47e-51	Down
	P2.vs.BB22	LILRA2	1.07208	9.21596	6.05e-53	2.05e-51	Up
	P2.vs.BB22	DEPP1	-1.41583	9.20765	9.07e-53	3.06e-51	Down
	P2.vs.F49	CCDC34	-1.05838	9.31837	1.5e-52	5.2e-51	Down
	P2.vs.BB22	BMI1	1.06499	9.18656	1.8e-52	6.04e-51	Up
	Q2.vs.BB22	FCER1G	2.38966	9.20816	3.74e-53	6.81e-51	Up
	P2.vs.BB22	PDLIM2	1.08697	9.26431	2.58e-52	8.6e-51	Up
	P2.vs.BB22	MAP1A	1.08091	9.1986	2.71e-52	9.01e-51	Up
	P2.vs.BB22	FUT7	1.12135	9.18982	4.06e-52	1.34e-50	Up
	P2.vs.BB22	MYL4	-1.32923	9.21906	4.71e-52	1.55e-50	Down
	P2.vs.BB22	CD180	-1.27906	9.22195	5.54e-52	1.81e-50	Down
	P2.vs.BB22	ZWINT	-1.10006	9.46551	5.75e-52	1.88e-50	Down
	P2.vs.BB22	MDM2	1.09021	9.31682	6.84e-52	2.22e-50	Up
	P2.vs.BB22	APOL6	1.04931	9.17512	7.29e-52	2.36e-50	Up
	P2.vs.BB22	SLC2A3	1.09598	9.16728	8.16e-52	2.64e-50	Up
	P2.vs.BB22	RUNX1	1.04933	9.26611	1.18e-51	3.81e-50	Up
	P2.vs.BB22	BIK	-1.03671	9.17402	1.24e-51	3.99e-50	Down
	P2.vs.F49	LAMP5	-1.10199	9.26183	1.94e-51	6.5e-50	Down
	P2.vs.BB22	TACC3	-1.12159	9.29801	3.33e-51	1.06e-49	Down
	P2.vs.BB22	SLC2A5	1.00852	9.17472	3.78e-51	1.2e-49	Up
	P2.vs.BB22	PLAC8	1.03882	9.58992	4.95e-51	1.57e-49	Up
	P2.vs.F49	CDCA5	-1.03207	9.25056	7.96e-51	2.61e-49	Down
	Q2.vs.F49	LTF	1.78381	9.17807	9.79e-51	3.02e-49	Up
	P2.vs.BB22	RNF141	1.08241	9.1966	1.53e-50	4.82e-49	Up
	P2.vs.BB22	PHF19	-1.09764	9.26376	1.55e-50	4.89e-49	Down
	Q2.vs.BB22	SH3BP5	1.03998	9.37812	2.86e-51	4.97e-49	Up
	P2.vs.BB22	BLK	-1.12871	9.21049	2.89e-50	9.02e-49	Down
	P2.vs.BB22	BIRC5	-1.21087	9.54123	6.27e-50	1.94e-48	Down
	P2.vs.F49	SAC3D1	-1.03229	9.33447	7.92e-50	2.53e-48	Down
	P2.vs.BB22	GMNN	-1.08363	9.30167	9.31e-50	2.87e-48	Down
	P2.vs.BB22	HAUS1	-1.03686	9.35028	1.07e-49	3.29e-48	Down
	P2.vs.BB22	MATK	1.12001	9.14779	1.19e-49	3.66e-48	Up
	P2.vs.BB22	LILRB2	1.04211	9.18053	1.37e-49	4.21e-48	Up
	P2.vs.BB22	CAMK2D	-1.09297	9.27004	2.16e-49	6.57e-48	Down
	P2.vs.F49	MCM3	-1.01775	9.41536	4.2e-49	1.31e-47	Down
	P2.vs.BB22	CKS2	-1.07579	9.75132	9.44e-49	2.84e-47	Down
	P2.vs.F49	AHSP	1.82868	9.20201	1.7e-48	5.23e-47	Up
	P2.vs.BB22	HBA1	3.83436	9.45986	1.96e-48	5.88e-47	Up
	P2.vs.BB22	UBA7	1.03213	9.24202	2.07e-48	6.16e-47	Up
	P2.vs.BB22	CDKN3	-1.18073	9.36252	4.1e-48	1.22e-46	Down
	P2.vs.BB22	FCRL5	-1.27429	9.15897	4.28e-48	1.27e-46	Down
	P2.vs.BB22	FAM30A	-1.2264	9.24953	4.52e-48	1.34e-46	Down
	Q2.vs.BB22	GZMB	2.58637	9.22032	9.87e-49	1.62e-46	Up
	P2.vs.BB22	AK1	1.02887	9.16576	6.16e-48	1.81e-46	Up
	P2.vs.BB22	PHGDH	-1.04266	9.21983	7.04e-48	2.06e-46	Down
	P2.vs.BB22	CCDC34	-1.08855	9.31837	1.11e-47	3.23e-46	Down
	P2.vs.BB22	BACH2	-1.03224	9.42205	1.46e-47	4.23e-46	Down
	P2.vs.BB22	HCST	1.1521	9.30233	1.55e-47	4.5e-46	Up
	P2.vs.BB22	CEP68	1.03553	9.20957	1.96e-47	5.69e-46	Up
	Q2.vs.BB22	NUSAP1	1.04493	9.8092	7.27e-48	1.16e-45	Up
	P2.vs.BB22	LINC01013	1.07815	9.36867	4.21e-47	1.22e-45	Up
	P2.vs.BB22	DECR1	-1.01119	9.29235	5.36e-47	1.54e-45	Down
	P2.vs.BB22	SLC8A1-AS1	1.11929	9.20552	1.22e-46	3.49e-45	Up
	P2.vs.BB22	BUB1B	-1.01531	9.18683	2.24e-46	6.34e-45	Down
	P2.vs.F49	CDT1	-1.01355	9.29681	2.77e-46	8.09e-45	Down
	P2.vs.BB22	CDCA7	-1.09186	9.32707	3.02e-46	8.5e-45	Down
	P2.vs.F49	LTA	1.21592	9.18497	5.66e-46	1.63e-44	Up
	P2.vs.BB22	CD48	-1.04403	9.24784	5.99e-46	1.68e-44	Down
	P2.vs.BB22	EGFL7	1.02198	9.224	7.12e-46	1.99e-44	Up
	P2.vs.BB22	LHPP	-1.20582	9.2964	8.29e-46	2.31e-44	Down
	Q2.vs.F49	HBD	1.63221	9.30429	1.04e-45	2.8e-44	Up
	P2.vs.BB22	TUBA4A	1.05096	9.39197	2.72e-45	7.49e-44	Up
	P2.vs.F49	HBM	1.61871	9.18924	2.83e-45	8.02e-44	Up
	P2.vs.BB22	CENPU	-1.02755	9.27199	3.81e-45	1.05e-43	Down
	P2.vs.BB22	BMP3	-1.24783	9.1579	4.59e-45	1.26e-43	Down
	P2.vs.F49	CCNB2	-1.23597	9.41561	4.86e-45	1.36e-43	Down
	P2.vs.BB22	BEST3	-1.03118	9.15737	5.3e-45	1.45e-43	Down
	P2.vs.BB22	RNGTT	-1.21133	9.2014	3.11e-44	8.39e-43	Down
	Q2.vs.F49	PTGDS	1.3655	9.15558	4.33e-44	1.11e-42	Up
	P2.vs.BB22	CCNB2	-1.28641	9.41561	5.84e-44	1.57e-42	Down
	P2.vs.BB22	ABHD15	-1.10645	9.21837	6.31e-44	1.7e-42	Down
	P2.vs.F49	CENPA	-1.11095	9.30452	7.03e-44	1.91e-42	Down
	Q2.vs.BB22	SELL	1.01954	9.33427	1.31e-44	1.98e-42	Up
	P2.vs.BB22	GRN	-1.0973	9.27723	1.33e-43	3.55e-42	Down
	P2.vs.BB22	LY6E	1.08213	9.27347	1.37e-43	3.63e-42	Up
	Q2.vs.F49	HIST3H2A	1.54974	9.17273	1.54e-43	3.89e-42	Up
	P2.vs.BB22	LRMP	-1.01276	9.35916	1.91e-43	5.02e-42	Down
	P2.vs.BB22	HES6	-1.03119	9.16685	2.27e-43	5.96e-42	Down
	P2.vs.BB22	H2AFX	-1.06783	9.4498	3.86e-43	1.01e-41	Down
	Q2.vs.BB22	RPS4Y2	1.01897	9.40426	8.51e-44	1.24e-41	Up
	P2.vs.BB22	RRM1	-1.02515	9.33954	6.24e-43	1.62e-41	Down
	Q2.vs.BB22	IGLC2	-1.47237	9.9925	1.37e-43	1.97e-41	Down
	P2.vs.F49	TROAP	-1.01471	9.24079	1.08e-42	2.87e-41	Down
	P2.vs.BB22	RFTN1	1.00199	9.21517	1.58e-42	4.04e-41	Up
	P2.vs.BB22	TPX2	-1.09264	9.33383	2.02e-42	5.15e-41	Down
	P2.vs.BB22	NUF2	-1.07302	9.33238	3.27e-42	8.28e-41	Down
	P2.vs.BB22	SKAP2	-1.02947	9.25591	6.87e-42	1.72e-40	Down
	P2.vs.F49	HELLS	-1.00574	9.30348	1.17e-41	3.05e-40	Down
	P2.vs.F49	CDCA8	-1.0112	9.29627	2.26e-41	5.83e-40	Down
	P2.vs.BB22	KPNA2	-1.22587	9.56244	2.79e-41	6.97e-40	Down
	Q2.vs.F49	AHSP	1.17226	9.20201	4.19e-41	1e-39	Up
	P2.vs.F49	TUBA1C	-1.04447	9.30732	4.78e-41	1.22e-39	Down
	P2.vs.BB22	LAMP5	-1.10056	9.26183	8.27e-41	2.03e-39	Down
	P2.vs.BB22	HIST1H2BJ	1.11646	9.27121	2.08e-40	5.05e-39	Up
	Q2.vs.F49	HBM	1.1353	9.18924	2.35e-40	5.54e-39	Up
	Q2.vs.BB22	GPR183	1.23503	9.15157	8.21e-41	1.09e-38	Up
	Q2.vs.BB22	HBA1	2.70275	9.45986	1.47e-40	1.93e-38	Up
	P2.vs.BB22	GTSE1	-1.03259	9.36135	1.68e-39	3.97e-38	Down
	P2.vs.BB22	HBG1	3.05478	9.33028	2.38e-39	5.6e-38	Up
	P2.vs.F49	HBZ	1.30983	9.16109	3.08e-39	7.49e-38	Up
	Q2.vs.BB22	TYROBP	1.56047	9.18704	8.15e-38	9.86e-36	Up
	P2.vs.BB22	TK1	-1.05186	9.45211	1.16e-36	2.58e-35	Down
	P2.vs.BB22	CENPF	-1.14284	9.51726	1.79e-36	3.96e-35	Down
	Q2.vs.BB22	UBE2C	1.11817	9.87853	4.01e-37	4.71e-35	Up
	P2.vs.BB22	SNCA	1.03208	9.22921	6.1e-36	1.32e-34	Up
	P2.vs.F49	IGLC2	1.11607	9.9925	2.66e-35	5.86e-34	Up
	P2.vs.BB22	B4GALT1	1.00344	9.24967	6.88e-34	1.4e-32	Up
	P2.vs.F49	CCNB1	-1.12541	9.3445	1.42e-33	2.93e-32	Down
	Q2.vs.BB22	HMMR	1.01476	9.28666	3.33e-34	3.38e-32	Up
	Q2.vs.F49	LGALS1	1.25107	9.26306	4.41e-33	8.3e-32	Up
	Q2.vs.BB22	HBG1	2.1745	9.33028	9.95e-34	9.9e-32	Up
	P2.vs.BB22	MS4A6A	-1.07855	9.1991	8.14e-33	1.63e-31	Down
	Q2.vs.BB22	LILRA4	1.13606	9.15082	1.63e-32	1.57e-30	Up
	P2.vs.BB22	HBD	2.81663	9.30429	1.2e-31	2.29e-30	Up
	Q2.vs.F49	LYZ	1.02242	9.1587	1.4e-30	2.39e-29	Up
	P2.vs.BB22	HSPA1B	-1.06118	9.22095	1.25e-29	2.24e-28	Down
	P2.vs.BB22	CST3	1.03291	9.38483	3.97e-29	6.94e-28	Up
	P2.vs.BB22	AHSP	1.82868	9.20201	6.31e-29	1.09e-27	Up
	P2.vs.BB22	MTSS1	-1.00407	9.16199	1.04e-28	1.78e-27	Down
	P2.vs.BB22	CDC20	-1.05465	9.47315	1.28e-27	2.08e-26	Down
	P2.vs.BB22	HBM	1.61871	9.18924	5.87e-27	9.3e-26	Up
	P2.vs.BB22	IGLC6	-2.03009	9.27199	1.57e-25	2.36e-24	Down
	Q2.vs.BB22	PTGDS	1.3655	9.15558	8.04e-26	5.82e-24	Up
	P2.vs.BB22	IGLC7	-1.92129	9.31111	3.52e-24	4.93e-23	Down
	Q2.vs.BB22	AHSP	1.17226	9.20201	6.06e-24	4.06e-22	Up
	Q2.vs.BB22	HBM	1.1353	9.18924	1.68e-23	1.1e-21	Up
	Q2.vs.BB22	HBD	1.59731	9.30429	9.91e-23	6.14e-21	Up
	Q2.vs.BB22	LGALS1	1.24101	9.26306	2.03e-22	1.23e-20	Up
	P2.vs.BB22	RGS16	-1.0402	9.18213	2.14e-20	2.51e-19	Down
	P2.vs.BB22	HBZ	1.27517	9.16109	3.63e-18	3.81e-17	Up
	Q2.vs.BB22	MPO	1.01002	9.15874	2.08e-18	9.45e-17	Up
	Q2.vs.BB22	LTF	1.27338	9.17807	4.66e-08	7.74e-07	Up
	Q2.vs.BB22	S100A9	2.01985	9.414	8.39e-08	1.36e-06	Up

## Sheet: Supplementary figure 4a
Supplementary figure 4a
	BB	CRLF2 GFP	CRLF2 IL7RAwt	CRLF2 IL7RAins	IL7RAwt-GFP	IL7RAins-GFP
	6.85	3.64	2.15	82.46	37.18	63.89
	9.14	6.65	3.66	37.5	5.51	50.75
	0.49	5.16	16.87	5.02	9.09	68.28
	0.44	10.03	1.22	38.87	22.39	59.22
	61.88	1.67	23.97	22.73	26.8
	14.86	1.89	11.9	34.76	57.09
	6.63	15.24	7.86	43.75	64.79
	33.32	21.13	8.33	62.79	1.47
	10.75	7.35	3.33	69.66	1.95
	18.39		13.01	92.55
	9.77			63.68
	12.8			59.73
	0.97			71.43
	9.52			64.79
	13.16
	13.86
	5.15
	8.21
	53.16
	56.38

[truncated: 6 more sheets: Supplementary figure 4b, Supplementary figure 4c, Supplementary figure 4d, Supplementary figure 23a, Supplementary figure 23b, Supplementary figure 25 ]
